# Supplementary material for: TB/HIV co-infection in homelessness and factors associated with loss to follow-up of tuberculosis treatment: a retrospective cohort
Source: BMC Infect Dis. 2025 Sep 26;25:1158. doi: 10.1186/s12879-025-11532-y (PMC12466028; doi:10.1186/s12879-025-11532-y)
Supplement: Supplementary file 1 — Supplementary Material 1. [file 12879_2025_11532_MOESM1_ESM.r]

############################################################################
#                                                                          #
#   DOWNLOAD DATAFRAME, DATA CLEANING AND CUTTOFF ON POPULATION OF STUDY   #
#                                                                          #
############################################################################


###   PACKAGES   ###

library("read.dbc")
library("tidyverse")


#####################################################
#         DOWNLOAD AND OPEN THE DATABASE            #
#    SET THE SINAN DATABASE LINK (FILE TRANSFER)    #
#####################################################


### Tuberculosis database Brazil year 2015
url <- "ftp://ftp.datasus.gov.br/dissemin/publicos/SINAN/DADOS/FINAIS/TUBEBR15.dbc"
download.file(url, destfile = "data/TUBEBR15.dbc", mode = "wb")
tuber_15 <- read.dbc("data/TUBEBR15.dbc")

### Tuberculosis database Brazil year 2016
url <- "ftp://ftp.datasus.gov.br/dissemin/publicos/SINAN/DADOS/FINAIS/TUBEBR16.dbc"
download.file(url, destfile = "data/TUBEBR16.dbc", mode = "wb")
tuber_16 <- read.dbc("data/TUBEBR16.dbc")

### Tuberculosis database Brazil year 2017
url <- "ftp://ftp.datasus.gov.br/dissemin/publicos/SINAN/DADOS/FINAIS/TUBEBR17.dbc"
download.file(url, destfile = "data/TUBEBR17.dbc", mode = "wb")
tuber_17 <- read.dbc("data/TUBEBR17.dbc")

### Tuberculosis database Brazil year 2018
url <- "ftp://ftp.datasus.gov.br/dissemin/publicos/SINAN/DADOS/FINAIS/TUBEBR18.dbc"
download.file(url, destfile = "data/TUBEBR18.dbc", mode = "wb")
tuber_18 <- read.dbc("data/TUBEBR18.dbc")

### Tuberculosis database Brazil year 2019
url <- "ftp://ftp.datasus.gov.br/dissemin/publicos/SINAN/DADOS/PRELIM/TUBEBR19.dbc"
download.file(url, destfile = "data/TUBEBR19.dbc", mode = "wb")
tuber_19 <- read.dbc("data/TUBEBR19.dbc")

### Tuberculosis database Brazil year 2020
url <- "ftp://ftp.datasus.gov.br/dissemin/publicos/SINAN/DADOS/PRELIM/TUBEBR20.dbc"
download.file(url, destfile = "data/TUBEBR20.dbc", mode = "wb")
tuber_20 <- read.dbc("data/TUBEBR20.dbc")

### Tuberculosis database Brazil year 2021
url <- "ftp://ftp.datasus.gov.br/dissemin/publicos/SINAN/DADOS/PRELIM/TUBEBR21.dbc"
download.file(url, destfile = "data/TUBEBR21.dbc", mode = "wb")
tuber_21 <- read.dbc("data/TUBEBR21.dbc")

### Tuberculosis database Brazil year 2022
url <- "ftp://ftp.datasus.gov.br/dissemin/publicos/SINAN/DADOS/PRELIM/TUBEBR22.dbc"
download.file(url, destfile = "data/TUBEBR22.dbc", mode = "wb")
tuber_22 <- read.dbc("data/TUBEBR22.dbc")

### Tuberculosis database Brazil year 2023
url <- "ftp://ftp.datasus.gov.br/dissemin/publicos/SINAN/DADOS/PRELIM/TUBEBR23.dbc"
download.file(url, destfile = "data/TUBEBR23.dbc", mode = "wb")
tuber_23 <- read.dbc("data/TUBEBR23.dbc")


########       CHECK THE VARIABLES       ########

all.equal(colnames(tuber_15),colnames(tuber_16),
          colnames(tuber_17),colnames(tuber_18),
          colnames(tuber_19),colnames(tuber_20),
          colnames(tuber_21),colnames(tuber_22),
          colnames(tuber_23))


########       JOIN DATABASE ROWS       ########

tuber_15_23 <- rbind(tuber_15, tuber_16, tuber_17, tuber_18, tuber_19,
                     tuber_20, tuber_21, tuber_22, tuber_23)


########       REMOVE DUPLICATE NOTIFICATIONS       ########

tuber_15_23 <- tuber_15_23 %>% 
  distinct(DT_NOTIFIC, DT_INIC_TR, CS_SEXO, FORMA,
           SG_UF_NOT, ID_MUNICIP, TRATAMENTO, SITUA_ENCE,
           DT_ENCERRA, NU_ANO, .keep_all = TRUE)


#####################################################
#                                                   #
#         SELECTING AND CODING VARIABLES            #
#                                                   #
#####################################################

 
tuber_proc <- tuber_15_23 %>% 
  select(NU_ANO, ID_MUNIC_A,
         CS_SEXO, CS_RACA, CS_ESCOL_N, NU_IDADE_N, 
         POP_RUA, POP_LIBER, POP_SAUDE, POP_IMIG,
         FORMA, EXTRAPU1_N, TRATAMENTO,  
         RAIOX_TORA, HIV, ANT_RETRO, AGRAVAIDS, 
         AGRAVALCOO, AGRAVDIABE, AGRAVDOENC, 
         AGRAVDROGA, AGRAVTABAC,AGRAVOUTRA,
         BACILOSC_E, BACILOSC_1, BACILOSC_2, 
         BACILOSC_3, BACILOSC_4, BACILOSC_5, BACILOSC_6,
         CULTURA_ES, TEST_MOLEC, TEST_SENSI, TRATSUP_AT, SITUA_ENCE)


# VARIABLE: COLOR/RACE/ETHNICITY ###############################################

tuber_proc <- tuber_proc %>% 
  mutate(CS_RACA =
           case_when(CS_RACA == "1" ~ "White",
                     CS_RACA == "2" ~ "Black",
                     CS_RACA == "3" ~ "Other",
                     CS_RACA == "4" ~ "Brown",
                     CS_RACA == "5" ~ "Other",
                     CS_RACA == "6" ~ "Ignored",
                     CS_RACA == "9" ~ "Ignored",
                     FALSE ~ NA))


# VARIABLE: EDUCATION ##########################################################

tuber_proc <- tuber_proc %>% 
  mutate(CS_ESCOL_N =
           case_when((CS_ESCOL_N == "0")|(CS_ESCOL_N == " 0")|(CS_ESCOL_N == "00") ~ "0",
                     (CS_ESCOL_N == "1")|(CS_ESCOL_N == " 1")|(CS_ESCOL_N == "01") ~ "1 a 8 years",
                     (CS_ESCOL_N == "2")|(CS_ESCOL_N == " 2")|(CS_ESCOL_N == "02") ~ "1 a 8 years",
                     (CS_ESCOL_N == "3")|(CS_ESCOL_N == " 3")|(CS_ESCOL_N == "03") ~ "1 a 8 years",
                     (CS_ESCOL_N == "4")|(CS_ESCOL_N == " 4")|(CS_ESCOL_N == "04") ~ "1 a 8 years",
                     (CS_ESCOL_N == "5")|(CS_ESCOL_N == " 5")|(CS_ESCOL_N == "05") ~ "> 8 years",
                     (CS_ESCOL_N == "6")|(CS_ESCOL_N == " 6")|(CS_ESCOL_N == "06") ~ "> 8 years",
                     (CS_ESCOL_N == "7")|(CS_ESCOL_N == " 7")|(CS_ESCOL_N == "07") ~ "> 8 years",
                     (CS_ESCOL_N == "8")|(CS_ESCOL_N == " 8")|(CS_ESCOL_N == "08") ~ "> 8 years",
                     (CS_ESCOL_N == "9")|(CS_ESCOL_N == " 9")|(CS_ESCOL_N == "09") ~ "Ignored",
                     (CS_ESCOL_N == "10") ~ "Ignored",
                     FALSE ~ NA))


# VARIABLE: POPUILATION ########################################################

tuber_proc <- tuber_proc %>% 
  mutate_at(vars(contains("POP")),
            funs(case_when(. == "1" ~ "Yes",
                           . == "2" ~ "No",
                           . == "9" ~ "Ignored",
                           FALSE ~ NA)))


# VARIABLE: TYPE OF TUBERCULOSIS  ##############################################

tuber_proc <- tuber_proc %>% 
  mutate(FORMA =
           case_when(FORMA == "1" ~ "Pulmonary",
                     FORMA == "2" ~ "Extrapulmonary",
                     FORMA == "3" ~ "Pulmonary + Extrapulmonary",
                     FALSE ~ NA))


# VARIABLE: EXTRAPULMONARY  ####################################################

tuber_proc <- tuber_proc %>% 
  mutate(EXTRAPU1_N =
           case_when(EXTRAPU1_N == "1" ~ "Pleural",
                     EXTRAPU1_N == "2" ~ "Gang. Perif.",
                     EXTRAPU1_N == "3" ~ "Geniturinária",
                     EXTRAPU1_N == "4" ~ "Óssea",
                     EXTRAPU1_N == "5" ~ "Ocular",
                     EXTRAPU1_N == "6" ~ "Miliar",
                     EXTRAPU1_N == "7" ~ "Meningoencefálico",
                     EXTRAPU1_N == "8" ~ "Cutânea",
                     EXTRAPU1_N == "9" ~ "Laringea",
                     EXTRAPU1_N == "10" ~ "Outra",
                     FALSE ~ NA))

# VARIABLE: TYPE OF CASE  ######################################################

tuber_proc <- tuber_proc %>% 
  mutate(TRATAMENTO =
           case_when(TRATAMENTO == "1" ~ "New Case",
                     TRATAMENTO == "2" ~ "Recurrence",
                     TRATAMENTO == "3" ~ "Return after loss to follow up",
                     TRATAMENTO == "4" ~ "Do not know",
                     TRATAMENTO == "5" ~ "Transference",
                     TRATAMENTO == "6" ~ "post-mortem",
                     FALSE ~ NA))


# VARIABLE: CHEST X-RAY  ######################################################

tuber_proc <- tuber_proc %>% 
  mutate(RAIOX_TORA =
           case_when(RAIOX_TORA == "1" ~ "Suspected",
                     RAIOX_TORA == "2" ~ "Normal",
                     RAIOX_TORA == "3" ~ "Outra pathology",
                     RAIOX_TORA == "4" ~ "Not performed",
                     FALSE ~ NA))


# VARIABLE: HIV  ###############################################################

tuber_proc <- tuber_proc %>% 
  mutate(HIV =
           case_when(HIV == "1" ~ "Positive",
                     HIV == "2" ~ "Negative",
                     HIV == "3" ~ "In progress",
                     HIV == "4" ~ "Not performed",
                     FALSE ~ NA))


# VARIABLE: ANTIRETROVIRAL THERAPY  ############################################

tuber_proc <- tuber_proc %>% 
  mutate(ANT_RETRO =
           case_when(ANT_RETRO == "1" ~ "Yes",
                     ANT_RETRO == "2" ~ "No",
                     ANT_RETRO == "9" ~ "Ignored",
                     FALSE ~ NA))


# VARIABLE: DIRECTLY OBSERVED TREATMENT  #######################################

tuber_proc <- tuber_proc %>% 
  mutate(TRATSUP_AT =
           case_when(TRATSUP_AT == "1" ~ "Yes",
                     TRATSUP_AT == "2" ~ "No",
                     TRATSUP_AT == "9" ~ "Ignored",
                     FALSE ~ NA))


# VARIABLES: DIABETES, MENTAL DISORDERS, ALCOHOL, TOBACCO AND DRUG #############

tuber_proc <- tuber_proc %>% 
  mutate_at(vars(contains("AGRAV")),
            funs(case_when(. == "1" ~ "Yes",
                           . == "2" ~ "No",
                           . == "9" ~ "Ignored",
                           FALSE ~ NA)))


# VARIABLE: SPUTUM SMEAR MICROSCOPY  ###########################################
 
tuber_proc <- tuber_proc %>% 
  mutate_at(vars(contains("BACILOSC")),
            funs(case_when(. == "1" ~ "Positive",
                           . == "2" ~ "Negative",
                           . == "3" ~ "Not performed",
                           . == "4" ~ "Missing",
                           FALSE ~ NA)))


# VARIABLE: SPUTUM CULTURE  ####################################################
 
tuber_proc <- tuber_proc %>% 
  mutate(CULTURA_ES =
           case_when(CULTURA_ES == "1" ~ "Positive",
                     CULTURA_ES == "2" ~ "Negative",
                     CULTURA_ES == "3" ~ "In progress",
                     CULTURA_ES == "4" ~ "Not performed",
                     FALSE ~ NA))


# VARIABLE: RAPID MOLECULAR TEST  ##############################################

tuber_proc <- tuber_proc %>% 
  mutate(TEST_MOLEC =
           case_when(TEST_MOLEC == "1" ~ "Detectable result sensitive to Rifampicin",
                     TEST_MOLEC == "2" ~ "Detectable result resistant to Rifampicin",
                     TEST_MOLEC == "3" ~ "Not detectable",
                     TEST_MOLEC == "4" ~ "Inconclusive",
                     TEST_MOLEC == "5" ~ "Not performed",
                     FALSE ~ NA))


# VARIABLE: TUBERCULOSIS DRUG SENSITIVITY TEST  ################################

tuber_proc <- tuber_proc %>% 
  mutate(TEST_SENSI =
           case_when(TEST_SENSI == "1" ~ "Resistant only to Isoniazid",
                     TEST_SENSI == "2" ~ "Resistant only to Rifampicin",
                     TEST_SENSI == "3" ~ "Resistant to Isoniazid and Rifampicin",
                     TEST_SENSI == "4" ~ "Resistant to other 1st line drugs",
                     TEST_SENSI == "5" ~ "Sensitive",
                     TEST_SENSI == "6" ~ "In progress",
                     TEST_SENSI == "7" ~ "Not performed",
                     FALSE ~ NA))


# VARIABLE: OUTCOME  ###########################################################

tuber_proc <- tuber_proc %>% 
  mutate(SITUA_ENCE =
           case_when((SITUA_ENCE == "1")|(SITUA_ENCE == " 1")|(SITUA_ENCE == "01") ~ "Treatment Success",
                     (SITUA_ENCE == "2")|(SITUA_ENCE == " 2")|(SITUA_ENCE == "02") ~ "Loss to follow up",
                     (SITUA_ENCE == "3")|(SITUA_ENCE == " 3")|(SITUA_ENCE == "03") ~ "Death by TB",
                     (SITUA_ENCE == "4")|(SITUA_ENCE == " 4")|(SITUA_ENCE == "04") ~ "Death by other reason",
                     (SITUA_ENCE == "5")|(SITUA_ENCE == " 5")|(SITUA_ENCE == "05") ~ "Transference",
                     (SITUA_ENCE == "6")|(SITUA_ENCE == " 6")|(SITUA_ENCE == "06") ~ "Diagnostic Change",
                     (SITUA_ENCE == "7")|(SITUA_ENCE == " 7")|(SITUA_ENCE == "07") ~ "TB-DR",
                     (SITUA_ENCE == "8")|(SITUA_ENCE == " 8")|(SITUA_ENCE == "08") ~ "Medication Change",
                     (SITUA_ENCE == "9")|(SITUA_ENCE == " 9")|(SITUA_ENCE == "09") ~ "Fall",
                     (SITUA_ENCE == "10") ~ "Primary loss to follow up",
                     FALSE ~ NA))


# VARIABLE: AGE  ###############################################################

tuber_proc$NU_IDADE_N<-as.numeric(str_sub(as.character(tuber_proc$NU_IDADE_N),
                                          start = 3L, end = -1L))

# VARIABLE: AGE GROUP  #########################################################

tuber_proc$faixa_etaria <- cut(tuber_proc$NU_IDADE_N, 
                               breaks = c(-Inf, 14, 29, 59, Inf), 
                               labels = c("< 15 years", "15 a 29 years", "30 a 59 years",
                                          "> 59 years"), 
                               right = TRUE)


# REMOVE NOTIFICATION YEARS BELOW 2015 AND ABOVE 2023  #########################

tuber_proc <- tuber_proc %>% filter(NU_ANO > 2014 & NU_ANO < 2024)  


#####################################################
#                                                   #
#                APPLYING FILTERS                   #
#                                                   #
#####################################################


######   DATABASE FOR DESCRIPTIVE ANALYSIS   ######

################ GENERAL POPULATION   ### FILTERS FOR DESCRIPTIVE ANALYSIS
desc_pop_geral_1 <- tuber_proc                  %>%
        filter(ID_MUNIC_A == "355030")          %>%    
        filter(POP_RUA == "No")                %>%     
        filter(POP_LIBER == "No")              %>%      
        filter(POP_SAUDE == "No")              %>%      
        filter(HIV == "Positive")               %>%     
        filter(faixa_etaria %in% c("15 a 29 years", "30 a 59 years", "> 59 years"))   

################ HOMELESS POPULATION  ### FILTERS FOR DESCRIPTIVE ANALYSIS
desc_pop_rua_1 <- tuber_proc                    %>%
        filter(ID_MUNIC_A == "355030")          %>%    
        filter(POP_RUA == "Yes")                %>%    
        filter(POP_LIBER == "No")              %>%     
        filter(POP_SAUDE == "No")              %>%      
        filter(HIV == "Positive")               %>%     
        filter(faixa_etaria %in% c("15 to 29 years", "30 to 59 years", "> 59 years"))   


######   DATABASE FOR INFERENTIAL ANALYSIS   ######

################ GENERAL POPULATION   ### FILTERS FOR INFERENTIAL ANALYSI
asso_pop_geral_1 <- tuber_proc                                                     %>%
              filter(ID_MUNIC_A == "355030")                                       %>%     
              filter(POP_RUA == "No")                                             %>%      
              filter(POP_LIBER == "No")                                           %>%      
              filter(POP_SAUDE == "No")                                           %>%      
              filter(HIV == "Positive")                                            %>%      
              filter(faixa_etaria %in% c("15 to 59 years", "> 59 years"))             %>%     
              filter((SITUA_ENCE %in% c("Treatment Success", "Loss to follow up", "Primary loss to folow up"))) %>% 
  mutate(SITUA_ENCE = case_when((SITUA_ENCE %in% "Treatment Success") 
                                ~ "Favorable", TRUE ~ "Unfavorable"))             %>% 
  mutate(CS_RACA =
           case_when(CS_RACA == "White" ~ "White",
                     CS_RACA == "Black" ~ "Not white",
                     CS_RACA == "Other" ~ "Not white",
                     CS_RACA == "Brown" ~ "Not white",
                     CS_RACA == "Other" ~ "Not white",
                     CS_RACA == "Ignored" ~ "Ignored",
                     CS_RACA == "Ignored" ~ "Ignored",
                     FALSE ~ NA))


asso_pop_geral_1 <- asso_pop_geral_1                                             %>%
  mutate(BACILOSC_1_num =
           case_when((BACILOSC_1 == "Positive")| (BACILOSC_1 == "Negative") ~ 1,
                     (BACILOSC_1 == "Not performed") ~ 0,
                     FALSE ~ NA))                                                %>% 
  mutate(BACILOSC_2_num =
           case_when((BACILOSC_2 == "Positive")| (BACILOSC_2 == "Negative") ~ 1,
                     (BACILOSC_2 == "Not performed") ~ 0,
                     FALSE ~ NA))                                                %>% 
  mutate(BACILOSC_3_num =
           case_when((BACILOSC_3 == "Positive")| (BACILOSC_3 == "Negative") ~ 1,
                     (BACILOSC_3 == "Not performed") ~ 0,
                     FALSE ~ NA))                                                %>% 
  mutate(BACILOSC_4_num =
           case_when((BACILOSC_4 == "Positiva")| (BACILOSC_4 == "Negative") ~ 1,
                     (BACILOSC_4 == "Not performed") ~ 0,
                     FALSE ~ NA))                                                %>% 
  mutate(BACILOSC_5_num =
           case_when((BACILOSC_5 == "Positive")| (BACILOSC_5 == "Negative") ~ 1,
                     (BACILOSC_5 == "Not performed") ~ 0,
                     FALSE ~ NA))                                                %>% 
  mutate(BACILOSC_6_num =
           case_when((BACILOSC_6 == "Positive")| (BACILOSC_6 == "Negative") ~ 1,
                     (BACILOSC_6 == "Not performed") ~ 0,
                     FALSE ~ NA))

asso_pop_geral_1$BACILOSC_total <- asso_pop_geral_1$BACILOSC_1_num +
  asso_pop_geral_1$BACILOSC_2_num +
  asso_pop_geral_1$BACILOSC_3_num +
  asso_pop_geral_1$BACILOSC_4_num +
  asso_pop_geral_1$BACILOSC_5_num +
  asso_pop_geral_1$BACILOSC_6_num


################ HOMELESS POPULATION  ### FILTERS FOR INFERENTIAL ANALYSI

asso_pop_rua_1 <- tuber_proc                                                       %>%
              filter(ID_MUNIC_A == "355030")                                       %>% 
              filter(POP_RUA == "Yes")                                             %>%
              filter(POP_LIBER == "No")                                           %>%
              filter(POP_SAUDE == "No")                                           %>%
              filter(HIV == "Positive")                                            %>% 
              filter(faixa_etaria %in% c("15 a 59 years", "> 59 years"))             %>% 
              filter((SITUA_ENCE %in% c("Treatment success", "Loss to follow up", "Primary loss to follow up"))) %>% 
  mutate(SITUA_ENCE = case_when((SITUA_ENCE %in% "Treatment success") 
                                ~ "Favorable", TRUE ~ "Unfavorable"))             %>% 
  mutate(CS_RACA =
           case_when(CS_RACA == "White" ~ "White",
                     CS_RACA == "Black" ~ "Not white",
                     CS_RACA == "Other" ~ "Not white",
                     CS_RACA == "Brown" ~ "Not white",
                     CS_RACA == "Other" ~ "Not white",
                     CS_RACA == "Ignored" ~ "Ignored",
                     CS_RACA == "Ignored" ~ "Ignored",
                     FALSE ~ NA))


asso_pop_rua_1 <- asso_pop_rua_1                                                 %>%
  mutate(BACILOSC_1_num =
           case_when((BACILOSC_1 == "Positive")| (BACILOSC_1 == "Negative") ~ 1,
                     (BACILOSC_1 == "Not performed") ~ 0,
                     FALSE ~ NA))                                                %>% 
  mutate(BACILOSC_2_num =
           case_when((BACILOSC_2 == "Positive")| (BACILOSC_2 == "Negative") ~ 1,
                     (BACILOSC_2 == "Not performed") ~ 0,
                     FALSE ~ NA))                                                %>% 
  mutate(BACILOSC_3_num =
           case_when((BACILOSC_3 == "Positive")| (BACILOSC_3 == "Negative") ~ 1,
                     (BACILOSC_3 == "Not performed") ~ 0,
                     FALSE ~ NA))                                                %>% 
  mutate(BACILOSC_4_num =
           case_when((BACILOSC_4 == "Positive")| (BACILOSC_4 == "Negative") ~ 1,
                     (BACILOSC_4 == "Not performed") ~ 0,
                     FALSE ~ NA))                                                %>% 
  mutate(BACILOSC_5_num =
           case_when((BACILOSC_5 == "Positive")| (BACILOSC_5 == "Negative") ~ 1,
                     (BACILOSC_5 == "Not performed") ~ 0,
                     FALSE ~ NA))                                                %>% 
  mutate(BACILOSC_6_num =
           case_when((BACILOSC_6 == "Positive")| (BACILOSC_6 == "Negative") ~ 1,
                     (BACILOSC_6 == "Not performed") ~ 0,
                     FALSE ~ NA))

asso_pop_rua_1$BACILOSC_total <- asso_pop_rua_1$BACILOSC_1_num +
  asso_pop_rua_1$BACILOSC_2_num +
  asso_pop_rua_1$BACILOSC_3_num +
  asso_pop_rua_1$BACILOSC_4_num +
  asso_pop_rua_1$BACILOSC_5_num +
  asso_pop_rua_1$BACILOSC_6_num
