# Supplementary material for: TB/HIV co-infection in homelessness and factors associated with loss to follow-up of tuberculosis treatment: a retrospective cohort
Source: BMC Infect Dis. 2025 Sep 26;25:1158. doi: 10.1186/s12879-025-11532-y (PMC12466028; doi:10.1186/s12879-025-11532-y)
Supplement: Supplementary file 2 — Supplementary Material 2. [file 12879_2025_11532_MOESM2_ESM.xlsx]

## Sheet: POPGERAL_inferencial
A,"NU_ANO","ID_MUNIC_A","CS_SEXO","CS_RACA","CS_ESCOL_N","NU_IDADE_N","POP_RUA","POP_LIBER","POP_SAUDE","POP_IMIG","FORMA","EXTRAPU1_N","TRATAMENTO","RAIOX_TORA","HIV","ANT_RETRO","AGRAVAIDS","AGRAVALCOO","AGRAVDIABE","AGRAVDOENC","AGRAVDROGA","AGRAVTABAC","AGRAVOther","BACILOSC_E","BACILOSC_1","BACILOSC_2","BACILOSC_3","BACILOSC_4","BACILOSC_5","BACILOSC_6","CULTURA_ES","TEST_MOLEC","TEST_MOLEC …
1,2015,355030,"M","White","> 8 years",34,"No","No","No","No","Pulmonaryy + Extrapulmonaryyy","Other","new case","suspected","positive",,"Yes","No","No","No","No","No",,"Positive","Positive","Not performed","Not performed","Not performed","Not performed","Not performed","Positive","not performed","not performed","not performed","not performed","ignored","Favorable","15 to 59 years",1,0,0,0,0,0,1
2,2015,355030,"F","White","> 8 years",52,"No","No","No","No","Pulmonaryy + Extrapulmonaryyy","Gang. Perif.","new case","suspected","positive","Yes","Yes","No","No","No","No","No",,"Not performed","Not performed","Not performed","Not performed","Not performed","Not performed","Not performed","Not performed","not performed","not performed","not performed","not performed","No","Favorable","15 to 59 …
3,2015,355030,"F","Not white","1 to 8 years",48,"No","No","No","No","Extrapulmonaryy","Gang. Perif.","Ruturn after loss to follow up","Normal","positive",,"Yes","No","No","No","No","No",,"Not performed","Not performed","Not performed","Not performed","Not performed","Not performed","Not performed","Not performed","not performed","not performed","not performed","not performed","ignored","Favorable…
4,2015,355030,"M","White","> 8 years",25,"No","No","No","No","Extrapulmonaryy","Gang. Perif.","new case","Normal","positive",,"Yes","No","No","No","No","No",,"Not performed","Not performed","Not performed","Not performed","Not performed","Not performed","Not performed","Not performed","not performed","not performed","not performed","not performed","ignored","Favorable","15 to 59 years",0,0,0,0,0,…
5,2015,355030,"M","White","> 8 years",32,"No","No","No","No","Extrapulmonaryy","Gang. Perif.","new case","Normal","positive","Yes","Yes","No","No","No","No","No",,"Not performed","Not performed","Not performed","Not performed","Not performed","Not performed","Not performed","Not performed","not performed","not performed","not performed","not performed","ignored","Favorable","15 to 59 years",0,0,0…
6,2015,355030,"M","Not white","> 8 years",43,"No","No","No","No","Extrapulmonaryy","Gang. Perif.","new case","Normal","positive","ignored","Yes","No","No","No","No","No",,"Not performed","Not performed","Not performed","Not performed","Not performed","Not performed","Not performed","Not performed","not performed","not performed","not performed","not performed","ignored","Favorable","15 to 59 year…
7,2015,355030,"M","White","> 8 years",44,"No","No","No","No","Extrapulmonaryy","Gang. Perif.","new case","not performed","positive","ignored","Yes","No","No","No","No","No",,"Not performed","Not performed","Not performed","Not performed","Not performed","Not performed","Not performed","Not performed","not performed","not performed","not performed","not performed","ignored","Favorable","15 to 59 y…
8,2015,355030,"F","White","> 8 years",47,"No","No","No",,"Pulmonaryy + Extrapulmonaryyy","Gang. Perif.","Recurrence","suspected","positive","ignored","Yes","No","No","No","No","No",,"Not performed","Not performed","Not performed","Not performed","Not performed","negative","Not performed","Not performed","Detectable result sensitive to Rifampicin ","Detectable","not performed","not performed","ign…
9,2015,355030,"M","Not white","> 8 years",35,"No","No","No","No","Pulmonaryy + Extrapulmonaryyy","Gang. Perif.","new case","suspected","positive",,"Yes","No","No","No","No","No",,"Not performed","negative","negative","Not performed","negative","Not performed","negative","negative","No detectÃ¡ve","Not detectable","not performed","not performed","Yes","Favorable","15 to 59 years",1,1,0,1,0,1,4
10,2015,355030,"M","White","> 8 years",31,"No","No","No","No","Extrapulmonaryy","Other","new case","Normal","positive",,"Yes","No","No","No","No","No",,"Not performed","Not performed","Not performed","Not performed","Not performed","Not performed","Not performed","Not performed","not performed","not performed","not performed","not performed","ignored","Favorable","15 to 59 years",0,0,0,0,0,0,0
11,2015,355030,"M","White","> 8 years",26,"No","No","No","No","Extrapulmonaryy","Other","new case","not performed","positive","ignored","Yes","No","No","No","No","No",,"Not performed","Not performed","Not performed","Not performed","Not performed","Not performed","Not performed","Not performed","not performed","not performed","not performed","not performed","ignored","Favorable","15 to 59 years",…
12,2015,355030,"M","White","> 8 years",60,"No","No","No","No","Extrapulmonaryy","Other","new case","Other pathology","positive",,"Yes","No","No","No","No","No",,"negative","Not performed","Not performed","Not performed","Not performed","Not performed","Not performed","negative","not performed","not performed","not performed","not performed","ignored","Favorable","> 59 years",0,0,0,0,0,0,0
13,2015,355030,"F","Not white","> 8 years",45,"No","No","No","No","Extrapulmonaryy","MeningoencefÃ¡lico","new case","Normal","positive",,"Yes","No","No","No","No","No",,"Not performed","Not performed","Not performed","Not performed","Not performed","Not performed","Not performed","Not performed","not performed","not performed","not performed","not performed","ignored","Favorable","15 to 59 years"…
14,2015,355030,"M","White","> 8 years",24,"No","No","No","No","Extrapulmonaryy","MeningoencefÃ¡lico","Ruturn after loss to follow up","Normal","positive",,"Yes","No","No","No","No","No",,"negative","Not performed","Not performed","Not performed","Not performed","Not performed","Not performed","negative","not performed","not performed","not performed","not performed","ignored","Favorable","15 to 5…
15,2015,355030,"M","Not white","> 8 years",25,"No","No","No","No","Extrapulmonaryy","MeningoencefÃ¡lico","new case","Normal","positive",,"Yes","No","No","No","Yes","No",,"Not performed","Not performed","Not performed","Not performed","Not performed","Not performed","Not performed","Not performed","not performed","not performed","not performed","not performed","No","Favorable","15 to 59 years",0,0…
16,2015,355030,"M","Not white","> 8 years",30,"No","No","No","No","Extrapulmonaryy","MeningoencefÃ¡lico","Recurrence","Normal","positive",,"Yes","No","No","No","No","No",,"Not performed","Not performed","Not performed","Not performed","Not performed","Not performed","Not performed","Not performed","not performed","not performed","not performed","not performed","ignored","Favorable","15 to 59 year…
17,2015,355030,"M","Not white","> 8 years",41,"No","No","No",,"Extrapulmonaryy","MeningoencefÃ¡lico","Ruturn after loss to follow up","Normal","positive",,"Yes","No","No","No","No","No",,"Not performed","Not performed","Not performed","Not performed","Not performed","Not performed","Not performed","Not performed","not performed","not performed","not performed","not performed","ignored","Favorable…
18,2015,355030,"F","Not white","1 to 8 years",28,"No","No","No","No","Pulmonaryy + Extrapulmonaryyy","MeningoencefÃ¡lico","new case","suspected","positive","Yes","Yes","Yes","No","No","Yes","Yes",,"Not performed","negative","Not performed","Not performed","Not performed","Not performed","Not performed","negative","No detectÃ¡ve","Not detectable","not performed","not performed","Yes","Favorable","…
19,2015,355030,"M","White","> 8 years",31,"No","No","No","No","Pulmonaryy + Extrapulmonaryyy","Miliar","new case","suspected","positive",,"Yes","No","No","No","No","No",,"Not performed","Not performed","Not performed","Not performed","Not performed","Not performed","Not performed","Not performed","not performed","not performed","not performed","not performed","ignored","Favorable","15 to 59 years…
20,2015,355030,"F","Not white","ignored",38,"No","No","No","No","Pulmonaryy + Extrapulmonaryyy","Miliar","new case","suspected","positive",,"Yes","No","No","No","No","No",,"Not performed","Not performed","Not performed","Not performed","Not performed","Not performed","Not performed","Not performed","not performed","not performed","not performed","not performed","ignored","Favorable","15 to 59 yea…
21,2015,355030,"M","White","> 8 years",33,"No","No","No","No","Pulmonaryy + Extrapulmonaryyy","Miliar","new case","suspected","positive",,"Yes","No","No","No","No","No",,"negative","negative","Not performed","Not performed","Not performed","Not performed","Not performed","negative","not performed","not performed","not performed","not performed","ignored","Favorable","15 to 59 years",1,0,0,0,0,0,1
22,2015,355030,"M","White","> 8 years",33,"No","No","No","No","Pulmonaryy + Extrapulmonaryyy","Miliar","new case","suspected","positive",,"Yes","No","No","No","No","No",,"Not performed",,,,,,,"Not performed","not performed","not performed","not performed","not performed","ignored","Favorable","15 to 59 years",,,,,,,
23,2015,355030,"F","White","ignored",15,"No","No","No","No","Pulmonaryy + Extrapulmonaryyy","Other","new case","Normal","positive","Yes","Yes","No","No","No","No","No",,"Not performed","Not performed","Not performed","Not performed","Not performed","Not performed","Not performed","Not performed","not performed","not performed","not performed","not performed","ignored","Favorable","15 to 59 years"…
24,2015,355030,"M","Not white","ignored",36,"No","No","No","No","Pulmonaryy + Extrapulmonaryyy","Other","new case","not performed","positive","ignored","Yes","No","No","No","No","No",,"negative",,,,,,,"Not performed","not performed","not performed","not performed","not performed","ignored","Favorable","15 to 59 years",,,,,,,
25,2015,355030,"M","Not white","> 8 years",40,"No","No","No","No","Pulmonaryy + Extrapulmonaryyy","Other","new case","Normal","positive",,"Yes","No","No","No","No","No",,"negative","Not performed","Not performed","Not performed","Not performed","Not performed","Not performed","Not performed","not performed","not performed","not performed","not performed","ignored","Favorable","15 to 59 years",0,0…
26,2015,355030,"M","Not white","ignored",32,"No","No","No","No","Pulmonaryy + Extrapulmonaryyy","Other","new case","suspected","positive",,"Yes","No","No","No","No","No",,"Not performed","Not performed","Not performed","Not performed","Not performed","Not performed","Not performed","Not performed","Detectable result sensitive to Rifampicin ","Detectable","not performed","not performed","ignored",…
27,2015,355030,"F","White","> 8 years",32,"No","No","No","No","Extrapulmonaryy","Other","new case","Normal","positive","Yes","Yes","No","No","No","No","Yes",,"negative","negative","Not performed","Not performed","Not performed","Not performed","negative","negative","not performed","not performed","not performed","not performed","ignored","Favorable","15 to 59 years",1,0,0,0,0,1,2
28,2015,355030,"M","White","ignored",27,"No","No","No","No","Extrapulmonaryy","Other","Recurrence","Normal","positive",,"Yes","No","No","No","No","No",,"Not performed","Not performed","Not performed","Not performed","Not performed","Not performed","Not performed","Not performed","not performed","not performed","not performed","not performed","ignored","Favorable","15 to 59 years",0,0,0,0,0,0,0
29,2015,355030,"M","Not white","> 8 years",24,"No","No","No","No","Extrapulmonaryy","Pleural","new case","suspected","positive",,"Yes","No","No","No","No","No",,"Not performed","Not performed","Not performed","Not performed","Not performed","Not performed","Not performed","Not performed","Detectable result sensitive to Rifampicin ","Detectable","not performed","not performed","ignored","Favorable…
30,2015,355030,"M","Not white","ignored",30,"No","No","No","No","Extrapulmonaryy","Pleural","new case","suspected","positive","ignored","No","No","No","No","No","No",,"negative","Not performed","Not performed","Not performed","Not performed","Not performed","Not performed","negative","not performed","not performed","not performed","not performed","ignored","Favorable","15 to 59 years",0,0,0,0,0,0…
31,2016,355030,"M","White","> 8 years",32,"No","No","No","No","Extrapulmonaryy","Pleural","new case","not performed","positive",,"Yes","No","No","No","No","No",,"negative","Not performed","Not performed","Not performed","Not performed","Not performed","Not performed","negative","not performed","not performed","not performed","not performed","Yes","Favorable","15 to 59 years",0,0,0,0,0,0,0
32,2015,355030,"M","White","> 8 years",33,"No","No","No","No","Extrapulmonaryy","Pleural","new case","suspected","positive",,"Yes","No","No","No","No","No",,"Not performed","Not performed","Not performed","Not performed","Not performed","Not performed","Not performed","Not performed","not performed","not performed","not performed","not performed","No","Favorable","15 to 59 years",0,0,0,0,0,0,0
33,2015,355030,"M","Not white","> 8 years",40,"No","No","No","No","Extrapulmonaryy","Pleural","new case","suspected","positive",,"Yes","No","No","No","No","No",,"Not performed","Not performed","Not performed","Not performed","Not performed","Not performed","Not performed","Not performed","not performed","not performed","not performed","not performed","ignored","Favorable","15 to 59 years",0,0,0,0…
34,2015,355030,"M","White","> 8 years",35,"No","No","No","No","Pulmonaryy + Extrapulmonaryyy","Pleural","new case","suspected","positive",,"Yes","No","No","No","No","No",,"negative","negative","Not performed","Not performed","Not performed","Not performed","Not performed","negative","No detectÃ¡ve","Not detectable","not performed","not performed","ignored","Favorable","15 to 59 years",1,0,0,0,0,0…
35,2015,355030,"M","Not white","1 to 8 years",45,"No","No","No","No","Extrapulmonaryy","GeniturinÃ¡ria","Ruturn after loss to follow up","Normal","positive",,"Yes","No","No","No","No","No",,"Not performed","Not performed","Not performed","Not performed","Not performed","Not performed","Not performed","Not performed","not performed","not performed","not performed","not performed","ignored","Favora…
36,2015,355030,"M","White","> 8 years",45,"No","No","No","No","Pulmonaryy + Extrapulmonaryyy",,"new case","suspected","positive",,"Yes","No","No","No","No","No",,"negative","negative","Not performed","Not performed","Not performed","Not performed","Not performed","negative","No detectÃ¡ve","Not detectable","not performed","not performed","ignored","Favorable","15 to 59 years",1,0,0,0,0,0,1
37,2015,355030,"M","White","> 8 years",65,"No","No","No","No","Pulmonaryy + Extrapulmonaryyy",,"new case","suspected","positive",,"Yes","No","No","No","No","No",,"Positive","negative","negative","Not performed","negative","Not performed","Not performed","negative","Detectable result sensitive to Rifampicin ","Detectable","not performed","not performed","ignored","Favorable","> 59 years",1,1,0,1,0…
38,2015,355030,"F","Not white","> 8 years",21,"No","No","No",,"Pulmonary",,"Recurrence","suspected","positive",,"Yes","No","No","No","No","No",,"Not performed","Not performed","Not performed","Not performed","Not performed","Not performed","Not performed","Not performed","not performed","not performed","not performed","not performed","ignored","Favorable","15 to 59 years",0,0,0,0,0,0,0
39,2015,355030,"F","Not white","1 to 8 years",34,"No","No","No","No","Pulmonary",,"new case","not performed","positive",,"Yes","No","No","No","No","No",,"Not performed","negative","Not performed","Not performed","Not performed","Not performed","negative","Positive","not performed","not performed","not performed","not performed","ignored","Favorable","15 to 59 years",1,0,0,0,0,1,2
40,2015,355030,"F","White","> 8 years",41,"No","No","No","No","Pulmonary",,"Ruturn after loss to follow up","Normal","positive",,"Yes","No","No","Yes","No","No",,"negative","Not performed","Not performed","Not performed","Not performed","Not performed","negative","negative","not performed","not performed","not performed","not performed","No","Favorable","15 to 59 years",0,0,0,0,0,1,1
41,2015,355030,"F","Not white","1 to 8 years",54,"No","No","No","No","Pulmonary",,"new case","Normal","positive",,"Yes","No","No","No","No","No",,"negative","Not performed","Not performed","Not performed","Not performed","Not performed","Not performed","Positive","Detectable result sensitive to Rifampicin ","Detectable","not performed","not performed","ignored","Favorable","15 to 59 years",0,0,0,…
42,2015,355030,"F","Not white","1 to 8 years",63,"No","No","No","No","Pulmonary",,"new case","not performed","positive","ignored","Yes","No","No","No","No","No",,"Positive","Positive","negative","Not performed","Not performed","Not performed","Not performed","Not performed","not performed","not performed","not performed","not performed","Yes","Favorable","> 59 years",1,1,0,0,0,0,2
43,2015,355030,"F","White","> 8 years",65,"No","No","No","No","Pulmonary",,"new case","suspected","positive",,"Yes","Yes","No","No","Yes","Yes",,"Not performed","Not performed","Not performed","Not performed","negative","Not performed","Not performed","Not performed","not performed","not performed","not performed","not performed","ignored","Favorable","> 59 years",0,0,0,1,0,0,1
44,2015,355030,"M","Not white","> 8 years",18,"No","No","No","No","Pulmonary",,"new case","suspected","positive",,"Yes","No","No","No","No","No",,"negative","Not performed","negative","Not performed","Not performed","Not performed","Not performed","negative","not performed","not performed","not performed","not performed","ignored","Favorable","15 to 59 years",0,1,0,0,0,0,1
45,2015,355030,"M","White","> 8 years",24,"No","No","No","No","Pulmonary",,"new case","suspected","positive",,"Yes","No","No","No","No","No",,"Not performed","Not performed","Not performed","Not performed","Not performed","Not performed","Not performed","Not performed","not performed","not performed","not performed","not performed","ignored","Favorable","15 to 59 years",0,0,0,0,0,0,0
46,2015,355030,"M","White","> 8 years",24,"No","No","No","No","Pulmonary",,"Ruturn after loss to follow up","suspected","positive",,"Yes","No","No","No","No","No",,"Positive","Not performed","Not performed","Not performed","Not performed","Not performed","Not performed","negative","Detectable result sensitive to Rifampicin ","Detectable","not performed","not performed","ignored","Favorable","15 t…
47,2015,355030,"M","White","1 to 8 years",28,"No","No","No","No","Pulmonary",,"Ruturn after loss to follow up","Normal","positive",,"Yes","No","No","No","No","No",,"Positive","Not performed","Not performed","Not performed","Not performed","Not performed","Not performed","negative",,,"not performed","not performed","ignored","Favorable","15 to 59 years",0,0,0,0,0,0,0
48,2015,355030,"M","White","> 8 years",30,"No","No","No","No","Pulmonary",,"new case","suspected","positive","ignored","Yes","No","No","No","No","No",,"Positive","Not performed","Not performed","negative","Not performed","Not performed","negative","Not performed","not performed","not performed","not performed","not performed","ignored","Favorable","15 to 59 years",0,0,1,0,0,1,2
49,2015,355030,"M","White","> 8 years",30,"No","No","No","No","Pulmonary",,"Recurrence","not performed","positive",,"Yes","No","No","No","No","No",,"Not performed","Not performed","Not performed","Not performed","Not performed","Not performed","Not performed","Not performed","not performed","not performed","not performed","not performed","ignored","Favorable","15 to 59 years",0,0,0,0,0,0,0
50,2016,355030,"M","Not white","ignored",33,"No","No","No","No","Pulmonary",,"new case","suspected","positive",,"Yes","No","No","No","No","No",,"Not performed","Positive","Not performed","Not performed","Not performed","negative","Not performed","Positive","Detectable result sensitive to Rifampicin ","Detectable","not performed","not performed","No","Favorable","15 to 59 years",1,0,0,0,1,0,2
51,2015,355030,"M","White","> 8 years",35,"No","No","No","No","Pulmonary",,"new case","Normal","positive",,"Yes","No","No","No","No","No",,"negative","Not performed","Not performed","Not performed","Not performed","Not performed","Not performed","Not performed","No detectÃ¡ve","Not detectable","not performed","not performed","ignored","Favorable","15 to 59 years",0,0,0,0,0,0,0
52,2015,355030,"M","White","> 8 years",36,"No","No","No","No","Pulmonary",,"new case","not performed","positive",,"Yes","No","No","No","No","No",,"negative","Not performed","Not performed","Not performed","Not performed","Not performed","Not performed","negative","not performed","not performed","not performed","not performed","ignored","Favorable","15 to 59 years",0,0,0,0,0,0,0
53,2015,355030,"M","White","> 8 years",36,"No","No","No","No","Pulmonary",,"new case","suspected","positive",,"Yes","No","No","No","No","No",,"Positive","Not performed","Not performed","Not performed","Not performed","Not performed","Not performed",,,,"not performed","not performed","ignored","Favorable","15 to 59 years",0,0,0,0,0,0,0
54,2015,355030,"M","White","1 to 8 years",42,"No","No","No","No","Pulmonary",,"new case","suspected","positive",,"Yes","No","No","No","No","No",,"Positive",,"Not performed","negative","negative","negative","Not performed","negative","not performed","not performed","not performed","not performed","ignored","Favorable","15 to 59 years",,0,1,1,1,0,
55,2015,355030,"M","Not white","> 8 years",44,"No","No","No","No","Pulmonary",,"new case","suspected","positive","ignored","Yes","No","No","No","No","No",,"Positive","Not performed","negative","negative","Not performed","negative","Not performed","Not performed","not performed","not performed","not performed","not performed","ignored","Favorable","15 to 59 years",0,1,1,0,1,0,3
56,2015,355030,"M","White","1 to 8 years",45,"No","No","No",,"Pulmonary",,"new case","suspected","positive",,"Yes","No","No","No","No","No",,"negative","Not performed","Not performed","Not performed","Not performed","Not performed","Not performed","Positive","Detectable result sensitive to Rifampicin ","Detectable","not performed","not performed","No","Favorable","15 to 59 years",0,0,0,0,0,0,0
57,2015,355030,"M","Not white","ignored",48,"No","No","No","No","Pulmonary",,"new case","Normal","positive",,"Yes","No","No","No","No","No",,"negative","Not performed","Not performed","negative","Not performed","Not performed","Not performed","Positive","No detectÃ¡ve","Not detectable","not performed","not performed","No","Favorable","15 to 59 years",0,0,1,0,0,0,1
58,2015,355030,"M","ignored","ignored",48,"No","No","No","No","Pulmonary",,"new case","suspected","positive",,"Yes","No","No","No","No","No",,"negative","Not performed","Not performed","Not performed","Not performed","Not performed","Not performed","negative","not performed","not performed","not performed","not performed","ignored","Favorable","15 to 59 years",0,0,0,0,0,0,0
59,2015,355030,"M","White","> 8 years",53,"No","No","No","No","Pulmonary",,"new case","suspected","positive",,"Yes","No","No","No","No","No",,"Not performed","Not performed","Not performed","Not performed","Not performed","Not performed","Not performed","Not performed","not performed","not performed","not performed","not performed","ignored","Favorable","15 to 59 years",0,0,0,0,0,0,0
60,2015,355030,"M","Not white","1 to 8 years",54,"No","No","No",,"Pulmonary",,"new case","suspected","positive",,"Yes","No","No","No","No","No",,"Positive","Not performed","Not performed","Not performed","Not performed","Not performed","negative","negative","Detectable result sensitive to Rifampicin ","Detectable","not performed","not performed","No","Favorable","15 to 59 years",0,0,0,0,0,1,1
61,2015,355030,"M","ignored","ignored",34,"No","No","No","No","Extrapulmonaryy","Gang. Perif.","new case","suspected","positive","ignored","Yes","No","No","No","No","No",,"Not performed","Not performed","Not performed","Not performed","Not performed","Not performed","Not performed","Not performed","not performed","not performed","not performed","not performed","No","Unfavorable","15 to 59 years",…
62,2015,355030,"F","Not white","> 8 years",27,"No","No","No","No","Extrapulmonaryy","Gang. Perif.","new case","not performed","positive",,"Yes","No","No","No","Yes","No",,"negative","Not performed","Not performed","Not performed","Not performed","Not performed","Not performed","Not performed","not performed","not performed","not performed","not performed","ignored","Unfavorable","15 to 59 years",…
63,2015,355030,"M","White","> 8 years",30,"No","No","No","No","Extrapulmonaryy","Gang. Perif.","Ruturn after loss to follow up","Normal","positive",,"Yes","No","No","No","Yes","No",,"Not performed","Not performed","Not performed",,,,,"Not performed","not performed","not performed","not performed","not performed","ignored","Unfavorable","15 to 59 years",0,0,,,,,
64,2015,355030,"F","Not white","> 8 years",45,"No","No","No","Yes","Pulmonaryy + Extrapulmonaryyy","Gang. Perif.","Recurrence","suspected","positive",,"Yes","No","No","No","No","No",,"Positive","Positive","Not performed","Not performed","Not performed","Not performed","Not performed","negative","No detectÃ¡ve","Not detectable","not performed","not performed","No","Unfavorable","15 to 59 years",1,…
65,2015,355030,"M","ignored","> 8 years",24,"No","No","No","No","Pulmonaryy + Extrapulmonaryyy","Gang. Perif.","new case","suspected","positive",,"Yes","No","No","No","No","No",,"Positive","Not performed","Not performed","Not performed","Not performed",,,"Not performed","Detectable result sensitive to Rifampicin ","Detectable","not performed","not performed","ignored","Unfavorable","15 to 59 year…
66,2015,355030,"F","White","ignored",27,"No","No","No",,"Extrapulmonaryy","MeningoencefÃ¡lico","new case","Normal","positive",,"Yes","No","No","No","Yes","No",,"Not performed","Not performed","Not performed","Not performed",,,,"Not performed","not performed","not performed","not performed","not performed","ignored","Unfavorable","15 to 59 years",0,0,0,,,,
67,2015,355030,"F","White","ignored",27,"No","No","No",,"Extrapulmonaryy","MeningoencefÃ¡lico","Ruturn after loss to follow up","Normal","positive","No","Yes","No","No","No","No","No",,"Not performed","Not performed","Not performed","Not performed","Not performed","negative",,"Not performed","No detectÃ¡ve","Not detectable","not performed","not performed","ignored","Unfavorable","15 to 59 years",…
68,2015,355030,"M","Not white","1 to 8 years",35,"No","No","No","No","Extrapulmonaryy","MeningoencefÃ¡lico","new case","Normal","positive",,"Yes","No","No","No","No","No",,"Not performed","Not performed","Not performed","Not performed","Not performed","Not performed",,"Not performed","not performed","not performed","not performed","not performed","ignored","Unfavorable","15 to 59 years",0,0,0,0,0…
69,2015,355030,"M","White","ignored",38,"No","No","No","No","Extrapulmonaryy","MeningoencefÃ¡lico","new case","Normal","positive",,"Yes","Yes","No","No","Yes","No",,"Not performed","Not performed","Not performed","Not performed","Not performed","Not performed",,"Not performed","not performed","not performed","not performed","not performed","ignored","Unfavorable","15 to 59 years",0,0,0,0,0,,
70,2015,355030,"F","White","> 8 years",43,"No","No","No","No","Pulmonaryy + Extrapulmonaryyy","Miliar","new case","suspected","positive",,"Yes","No","No","No","No","No",,"negative","Not performed","Not performed","Not performed",,,,"negative","not performed","not performed","not performed","not performed","ignored","Unfavorable","15 to 59 years",0,0,0,,,,
71,2015,355030,"M","ignored","ignored",41,"No","No","No","No","Pulmonaryy + Extrapulmonaryyy","Other","new case","not performed","positive",,"Yes","No","No","No","No","No",,"negative","Not performed",,,,,,"Not performed","not performed","not performed","not performed","not performed","ignored","Unfavorable","15 to 59 years",0,,,,,,
72,2015,355030,"F","White","1 to 8 years",21,"No","No","No","No","Pulmonaryy + Extrapulmonaryyy","Other","Ruturn after loss to follow up","suspected","positive",,"Yes","No","No","No","No","No",,"Not performed","Not performed","Not performed","Not performed",,,,"Not performed","not performed","not performed","not performed","not performed","ignored","Unfavorable","15 to 59 years",0,0,0,,,,
73,2015,355030,"F","Not white","> 8 years",31,"No","No","No","No","Pulmonaryy + Extrapulmonaryyy","Other","Recurrence","suspected","positive","ignored","Yes","No","No","No","No","No",,"Not performed","Not performed","Not performed","Not performed","Not performed","Not performed","Not performed","Not performed","not performed","not performed","not performed","not performed","ignored","Unfavorable"…
74,2015,355030,"M","Not white","> 8 years",26,"No","No","No","No","Pulmonaryy + Extrapulmonaryyy","Other","new case","Normal","positive",,"Yes","Yes","No","No","Yes","Yes",,"Not performed","Not performed","Not performed","Not performed",,,,"Not performed","not performed","not performed","not performed","not performed","ignored","Unfavorable","15 to 59 years",0,0,0,,,,
75,2015,355030,"M","ignored","ignored",47,"No","No","No",,"Pulmonaryy + Extrapulmonaryyy","Other","Ruturn after loss to follow up","suspected","positive",,"Yes","No","No","No","No","No",,"negative","negative","Not performed","Not performed","Not performed",,,"negative","not performed","not performed","not performed","not performed","ignored","Unfavorable","15 to 59 years",1,0,0,0,,,
76,2015,355030,"M","Not white","> 8 years",37,"No","No","No","No","Pulmonaryy + Extrapulmonaryyy",,"Ruturn after loss to follow up","suspected","positive",,"Yes","No","No","No","No","No",,"Not performed","negative","Not performed","Not performed","Not performed","Not performed",,"Not performed","not performed","not performed","not performed","not performed","ignored","Unfavorable","15 to 59 years…
77,2015,355030,"M","White","> 8 years",48,"No","No","No","No","Pulmonaryy + Extrapulmonaryyy",,"new case","not performed","positive",,"Yes","No","No","No","No","No",,"Positive","Positive","Not performed","Not performed","Not performed",,,"negative",,,"not performed","not performed","ignored","Unfavorable","15 to 59 years",1,0,0,0,,,
78,2015,355030,"F","Not white","> 8 years",18,"No","No","No",,"Pulmonary",,"Recurrence","suspected","positive",,"Yes","No","No","No","No","No",,"negative","negative","Not performed","Not performed","Not performed",,,,"No detectÃ¡ve","Not detectable","not performed","not performed","ignored","Unfavorable","15 to 59 years",1,0,0,0,,,
79,2015,355030,"F","White","1 to 8 years",20,"No","No","No","No","Pulmonary",,"Recurrence","suspected","positive",,"Yes","No","No","No","No","No",,"Positive","Not performed","Not performed","Not performed","Not performed",,,"Not performed","not performed","not performed","not performed","not performed","ignored","Unfavorable","15 to 59 years",0,0,0,0,,,
80,2015,355030,"F","White","1 to 8 years",35,"No","No","No","No","Pulmonary",,"new case","suspected","positive",,"Yes","No","No","No","Yes","Yes",,"Positive","Not performed","Not performed","Not performed",,,,"Positive","Detectable result sensitive to Rifampicin ","Detectable","not performed","not performed","ignored","Unfavorable","15 to 59 years",0,0,0,,,,
81,2015,355030,"F","White","1 to 8 years",35,"No","No","No","No","Pulmonary",,"Ruturn after loss to follow up","suspected","positive","ignored","Yes","No","No","No","No","No",,"negative","Not performed","Not performed",,,,,"negative","not performed","not performed","not performed","not performed","No","Unfavorable","15 to 59 years",0,0,,,,,
82,2015,355030,"F","ignored","1 to 8 years",44,"No","No","No","No","Pulmonary",,"Ruturn after loss to follow up","suspected","positive",,"Yes","Yes","No","No","Yes","Yes",,"negative","negative","Not performed","negative","negative","Not performed","Not performed","Not performed","not performed","not performed","not performed","not performed","ignored","Unfavorable","15 to 59 years",1,0,1,1,0,0,3
83,2015,355030,"F","White","> 8 years",47,"No","No","No","No","Pulmonary",,"new case","suspected","positive",,"No","No","No","No","Yes","Yes",,"Not performed","Not performed",,,,,,"Not performed","No detectÃ¡ve","Not detectable","not performed","not performed","No","Unfavorable","15 to 59 years",0,,,,,,
84,2015,355030,"M","White","1 to 8 years",22,"No","No","No","No","Pulmonary",,"new case","suspected","positive","Yes","Yes","No","No","No","No","No",,"Positive","Not performed","Not performed","Not performed","Not performed","Not performed",,"negative","not performed","not performed","not performed","not performed","ignored","Unfavorable","15 to 59 years",0,0,0,0,0,,
85,2015,355030,"M","Not white","> 8 years",22,"No","No","No","No","Pulmonary",,"Ruturn after loss to follow up","not performed","positive",,"Yes","No","No","No","No","No",,"Positive","Not performed",,"Not performed","Not performed","Not performed","negative","Positive",,,"not performed","not performed","ignored","Unfavorable","15 to 59 years",0,,0,0,0,1,
86,2015,355030,"M","Not white","> 8 years",23,"No","No","No","No","Pulmonary",,"new case","suspected","positive",,"Yes","No","No","No","No","No",,"Positive","Not performed","Not performed",,,,,"Not performed","not performed","not performed","not performed","not performed","ignored","Unfavorable","15 to 59 years",0,0,,,,,
87,2015,355030,"M","Not white","> 8 years",23,"No","No","No","No","Pulmonary",,"Ruturn after loss to follow up","suspected","positive","Yes","Yes","No","No","No","Yes","No",,"Not performed","Not performed","Not performed","Not performed","Not performed","Not performed","Not performed","Not performed","Detectable result sensitive to Rifampicin ","Detectable","not performed","not performed","No","U…
88,2015,355030,"M","ignored","ignored",29,"No","No","No",,"Pulmonary",,"Ruturn after loss to follow up","not performed","positive",,"Yes","No","No","No","No","No",,"Not performed","Not performed","Not performed","Not performed",,,,"Not performed","not performed","not performed","not performed","not performed","ignored","Unfavorable","15 to 59 years",0,0,0,,,,
89,2015,355030,"M","ignored","ignored",29,"No","No","No",,"Pulmonary",,"Ruturn after loss to follow up","not performed","positive",,"Yes","No","No","No","No","No",,"negative","negative","Not performed","Not performed","Not performed","Not performed","Not performed","negative","No detectÃ¡ve","Not detectable","not performed","not performed","No","Unfavorable","15 to 59 years",1,0,0,0,0,0,1
90,2015,355030,"M","Not white","> 8 years",33,"No","No","No","No","Pulmonary",,"Ruturn after loss to follow up","suspected","positive",,"Yes","No","No","No","Yes","No",,"Not performed","negative","Not performed","Not performed","Not performed","Not performed","Not performed","Not performed","not performed","not performed","not performed","not performed","ignored","Unfavorable","15 to 59 years",1,…
91,2015,355030,"M","Not white","ignored",35,"No","No","No",,"Pulmonary",,"new case","not performed","positive",,"Yes","No","No","No","No","No",,"Positive","Not performed","Not performed","Not performed","Not performed","Not performed","Not performed","Positive","Detectable result sensitive to Rifampicin ","Detectable","not performed","not performed","No","Unfavorable","15 to 59 years",0,0,0,0,0,0…
92,2015,355030,"M","White","ignored",36,"No","No","No",,"Pulmonary",,"Ruturn after loss to follow up","not performed","positive",,"Yes","No","No","No","No","Yes",,"negative","Not performed","Not performed","Not performed","Not performed",,,"Not performed",,,"not performed","not performed","ignored","Unfavorable","15 to 59 years",0,0,0,0,,,
93,2015,355030,"M","White","1 to 8 years",39,"No","No","No","No","Pulmonary",,"Recurrence","suspected","positive",,"Yes","Yes","No","No","Yes","Yes",,"negative","Not performed","Not performed","Not performed","Not performed","Not performed",,"negative","No detectÃ¡ve","Not detectable","not performed","not performed","ignored","Unfavorable","15 to 59 years",0,0,0,0,0,,
94,2015,355030,"M","Not white","> 8 years",40,"No","No","No","No","Pulmonary",,"Recurrence","suspected","positive",,"Yes","No","No","No","No","Yes",,"negative","Not performed","Not performed","Not performed",,,,"Not performed","not performed","not performed","not performed","not performed","ignored","Unfavorable","15 to 59 years",0,0,0,,,,
95,2015,355030,"M","White","> 8 years",41,"No","No","No","No","Pulmonary",,"new case","suspected","positive",,"Yes","Yes","No","No","No","No",,"negative","Not performed","Not performed",,,,,"negative","not performed","not performed","not performed","not performed","ignored","Unfavorable","15 to 59 years",0,0,,,,,
96,2015,355030,"M","Not white","> 8 years",42,"No","No","No","No","Pulmonary",,"Recurrence","suspected","positive",,"Yes","No","No","No","Yes","No",,"Not performed","Not performed","Not performed","Not performed",,,,"Not performed","not performed","not performed","not performed","not performed","ignored","Unfavorable","15 to 59 years",0,0,0,,,,
97,2015,355030,"M","White","> 8 years",46,"No","No","No","No","Pulmonary",,"new case","suspected","positive","ignored","Yes","No","No","No","No","No",,"negative","Not performed","Not performed","Not performed","Not performed",,,"Positive","not performed","not performed","not performed","not performed","No","Unfavorable","15 to 59 years",0,0,0,0,,,
98,2015,355030,"F","White","> 8 years",50,"No","No","No",,"Extrapulmonaryy","Pleural","Recurrence","suspected","positive",,"Yes","No","No","No","No","No",,"negative",,,,,,,"negative","not performed","not performed","not performed","not performed","ignored","Unfavorable","15 to 59 years",,,,,,,
99,2016,355030,"F","Not white","> 8 years",27,"No","No","No","No","Pulmonaryy + Extrapulmonaryyy","Gang. Perif.","new case","suspected","positive","Yes","Yes","No","No","No","No","No",,"negative","negative","negative","Not performed","Not performed","Not performed","Not performed","Positive","Detectable result sensitive to Rifampicin ","Detectable","Resistant to Isoniazid and Rifampicin","resista…
100,2015,355030,"M","Not white","1 to 8 years",41,"No","No","No","No","Pulmonary",,"Recurrence","not performed","positive","Yes","Yes","No","No","No","No","No",,"Positive","Not performed","Not performed","Not performed",,,,"Positive","not performed","not performed","Resistant to Isoniazid and Rifampicin","resistant","ignored","Unfavorable","15 to 59 years",0,0,0,,,,
101,2015,355030,"F","Not white","1 to 8 years",33,"No","No","No","No","Extrapulmonaryy","MeningoencefÃ¡lico","Ruturn after loss to follow up","Normal","positive","Yes","Yes","No","No","No","No","No",,"Not performed","Not performed","Not performed","Not performed","Not performed","Not performed","Not performed","Not performed","Inconclusivo","Inconclusivo","Resistant only to Rifampicin","resistant…
102,2015,355030,"M","Not white","1 to 8 years",28,"No","No","No","No","Pulmonary",,"Ruturn after loss to follow up","not performed","positive",,"Yes","No","No","No","No","No",,"Positive","Positive","Not performed","Positive","Not performed","Not performed","Not performed","Positive","Detectable result sensitive to Rifampicin ","Detectable","Resistant only to Rifampicin","resistant","No","Favorabl…
103,2015,355030,"F","Not white","1 to 8 years",34,"No","No","No","No","Extrapulmonaryy","Gang. Perif.","Ruturn after loss to follow up","Normal","positive",,"Yes","Yes","No","No","Yes","No",,"negative","Not performed","Not performed","Not performed","Not performed","Not performed",,"Not performed","not performed","not performed","Resistant only to Rifampicin","resistant","ignored","Unfavorable","…
104,2015,355030,"F","Not white","1 to 8 years",33,"No","No","No","No","Extrapulmonaryy","MeningoencefÃ¡lico","Ruturn after loss to follow up","Normal","positive","Yes","Yes","No","No","No","No","No",,"Not performed","Not performed","Not performed","Not performed",,,,"Not performed","Inconclusivo","Inconclusivo","Resistant only to Rifampicin","resistant","Yes","Unfavorable","15 to 59 years",0,0,0,…
105,2015,355030,"M","White","ignored",40,"No","No","No","No","Pulmonary",,"Ruturn after loss to follow up","suspected","positive",,"Yes","No","No","No","Yes","No",,"Positive","Not performed","negative",,,,,"Positive","Detectable result sensitive to Rifampicin ","Detectable","Resistant only to Rifampicin","resistant","ignored","Unfavorable","15 to 59 years",0,1,,,,,
106,2015,355030,"M","Not white","1 to 8 years",47,"No","No","No","No","Extrapulmonaryy","MeningoencefÃ¡lico","new case","Normal","positive",,"Yes","No","No","No","No","No",,"Not performed","Not performed","Not performed","Not performed","Not performed","Not performed","Not performed","Not performed","not performed","not performed","Resistant only to Isoniazid","resistant","No","Favorable","15 to …
107,2015,355030,"M","White","1 to 8 years",26,"No","No","No","No","Pulmonary",,"Ruturn after loss to follow up","suspected","positive",,"Yes","No","No","No","Yes","No",,"Not performed","negative","Not performed","Not performed",,,"negative","Not performed","not performed","not performed","Resistant only to Isoniazid","resistant","Yes","Favorable","15 to 59 years",1,0,0,,,1,
108,2015,355030,"M","Not white","> 8 years",40,"No","No","No","No","Pulmonary",,"new case","not performed","positive",,"Yes","Yes","No","No","Yes","No",,"Not performed","negative","Not performed","negative","negative","negative","negative","Positive","not performed","not performed","Resistant to other 1st line drugs","resistant","No","Favorable","15 to 59 years",1,0,1,1,1,1,5
109,2015,355030,"M","White","> 8 years",27,"No","No","No","No","Pulmonaryy + Extrapulmonaryyy","Gang. Perif.","new case","suspected","positive",,"Yes","No","No","No","No","No",,"Positive","Not performed","Not performed","Not performed","Not performed","Not performed","Not performed","Positive","Detectable result sensitive to Rifampicin ","Detectable","Sensitive","Sensitive","ignored","Favorable",…
110,2015,355030,"M","Not white","> 8 years",33,"No","No","No","No","Pulmonaryy + Extrapulmonaryyy","Gang. Perif.","Ruturn after loss to follow up","Normal","positive",,"Yes","No","No","No","No","No",,"Positive","Not performed","Not performed","Not performed","Not performed","Not performed","negative","Positive","Detectable result sensitive to Rifampicin ","Detectable","Sensitive","Sensitive","No"…
111,2015,355030,"M","White","> 8 years",25,"No","No","No","No","Extrapulmonaryy","Gang. Perif.","new case","suspected","positive",,"Yes","No","No","No","No","No",,"negative","negative","negative","Not performed","negative","Not performed","negative","Not performed","not performed","not performed","Sensitive","Sensitive","Yes","Favorable","15 to 59 years",1,1,0,1,0,1,4
112,2015,355030,"M","ignored","ignored",37,"No","No","No",,"Extrapulmonaryy","Gang. Perif.","new case","not performed","positive",,"Yes","No","No","No","No","No",,"Not performed","Not performed","Not performed","Not performed","Not performed","Not performed","Not performed","Not performed",,,"Sensitive","Sensitive","ignored","Favorable","15 to 59 years",0,0,0,0,0,0,0
113,2015,355030,"M","Not white","> 8 years",25,"No","No","No","No","Pulmonaryy + Extrapulmonaryyy","Gang. Perif.","Ruturn after loss to follow up","Normal","positive","ignored","Yes","No","No","No","No","No",,"negative","Not performed","Not performed","Not performed","Not performed","Not performed","Not performed","Positive","not performed","not performed","Sensitive","Sensitive","ignored","Favor…
114,2015,355030,"M","White","> 8 years",30,"No","No","No","No","Pulmonaryy + Extrapulmonaryyy","Gang. Perif.","new case","suspected","positive",,"Yes","No","No","No","Yes","No",,"negative","negative","Not performed","Not performed","Not performed","Not performed","Not performed","negative","Detectable result sensitive to Rifampicin ","Detectable","Sensitive","Sensitive","ignored","Favorable","15 …
115,2015,355030,"M","White","> 8 years",33,"No","No","No","No","Pulmonaryy + Extrapulmonaryyy","Gang. Perif.","new case","suspected","positive",,"Yes","No","No","No","No","No",,"negative","Not performed","Not performed","negative","Not performed","Not performed","Not performed","Positive","Detectable result sensitive to Rifampicin ","Detectable","Sensitive","Sensitive","ignored","Favorable","15 t…
116,2015,355030,"M","Not white","> 8 years",36,"No","No","No",,"Pulmonaryy + Extrapulmonaryyy","Gang. Perif.","new case","suspected","positive",,"Yes","No","No","No","No","No",,"Not performed","Not performed","Not performed","Not performed","Not performed","Not performed","Not performed","Not performed","not performed","not performed","Sensitive","Sensitive","ignored","Favorable","15 to 59 years"…
117,2015,355030,"M","White","> 8 years",29,"No","No","No","No","Pulmonaryy + Extrapulmonaryyy","Other","new case","Normal","positive",,"Yes","No","No","No","Yes","No",,"negative","negative","negative","negative","negative","negative","Not performed","Positive","No detectÃ¡ve","Not detectable","Sensitive","Sensitive","ignored","Favorable","15 to 59 years",1,1,1,1,1,0,5
118,2015,355030,"M","White","> 8 years",33,"No","No","No","No","Pulmonaryy + Extrapulmonaryyy","Other","Recurrence","suspected","positive",,"Yes","Yes","No","No","No","No",,"Not performed","Not performed","negative","negative","Not performed","Not performed","Not performed","Not performed","not performed","not performed","Sensitive","Sensitive","ignored","Favorable","15 to 59 years",0,1,1,0,0,0,2
119,2015,355030,"M","White","> 8 years",47,"No","No","No","No","Extrapulmonaryy","MeningoencefÃ¡lico","new case","suspected","positive","ignored","Yes","No","Yes","No","No","No",,"negative","Not performed","Not performed","Not performed","Not performed","Not performed","Not performed","negative","not performed","not performed","Sensitive","Sensitive","ignored","Favorable","15 to 59 years",0,0,0,0…
120,2015,355030,"F","White","> 8 years",48,"No","No","No","No","Pulmonaryy + Extrapulmonaryyy","Miliar","new case","suspected","positive",,"Yes","No","No","No","Yes","No",,"negative","Not performed","Not performed","Not performed","Not performed","Not performed","negative","Positive","not performed","not performed","Sensitive","Sensitive","ignored","Favorable","15 to 59 years",0,0,0,0,0,1,1
121,2015,355030,"F","White","1 to 8 years",54,"No","No","No","No","Pulmonaryy + Extrapulmonaryyy","Miliar","new case","suspected","positive","Yes","Yes","No","No","No","No","No",,"Positive","Not performed","Not performed","Not performed","negative","negative","Not performed","Not performed","Detectable result sensitive to Rifampicin ","Detectable","Sensitive","Sensitive","ignored","Favorable","15…
122,2015,355030,"F","Not white","ignored",29,"No","No","No","No","Pulmonaryy + Extrapulmonaryyy","Miliar","new case","suspected","positive",,"Yes","No","No","No","No","No",,"Positive","Not performed","negative","Not performed","negative","negative","negative","Positive","Detectable result sensitive to Rifampicin ","Detectable","Sensitive","Sensitive","Yes","Favorable","15 to 59 years",0,1,0,1,1,1…
123,2015,355030,"F","Not white","> 8 years",36,"No","No","No","No","Pulmonaryy + Extrapulmonaryyy","Miliar","new case","not performed","positive",,"Yes","No","No","No","No","No",,"negative","Not performed","Not performed","negative","Not performed","Not performed","Not performed","Positive",,,"Sensitive","Sensitive","No","Favorable","15 to 59 years",0,0,1,0,0,0,1
124,2015,355030,"M","Not white","1 to 8 years",32,"No","No","No","No","Pulmonaryy + Extrapulmonaryyy","Miliar","new case","Other pathology","positive",,"Yes","No","No","No","No","No",,"negative","Not performed","Not performed","Not performed","Not performed","Not performed","Not performed","Positive","No detectÃ¡ve","Not detectable","Sensitive","Sensitive","ignored","Favorable","15 to 59 years",0…
125,2015,355030,"M","Not white","1 to 8 years",39,"No","No","No","No","Pulmonaryy + Extrapulmonaryyy","Miliar","new case","suspected","positive",,"Yes","No","No","No","No","No",,"negative","negative","Not performed","Not performed","negative","negative","negative","Positive","not performed","not performed","Sensitive","Sensitive","No","Favorable","15 to 59 years",1,0,0,1,1,1,4
126,2015,355030,"M","White","> 8 years",32,"No","No","No","No","Pulmonaryy + Extrapulmonaryyy","Other","new case","Normal","positive",,"Yes","No","No","No","No","Yes",,"negative","Not performed","Not performed","Not performed","Not performed","negative","Not performed",,"not performed","not performed","Sensitive","Sensitive","ignored","Favorable","15 to 59 years",0,0,0,0,1,0,1
127,2015,355030,"F","Not white","> 8 years",25,"No","No","No","No","Pulmonaryy + Extrapulmonaryyy","Other","Ruturn after loss to follow up","Normal","positive","Yes","Yes","No","No","No","No","Yes",,"Not performed","Not performed","Not performed","Not performed","Not performed","Not performed","Not performed","Positive","not performed","not performed","Sensitive","Sensitive","ignored","Favorable"…
128,2015,355030,"F","Not white","> 8 years",35,"No","No","No","No","Pulmonaryy + Extrapulmonaryyy","Other","new case","suspected","positive",,"Yes","No","No","No","No","Yes",,"Not performed","Not performed","Not performed","Not performed","Not performed","Not performed","Not performed","Positive","Detectable result sensitive to Rifampicin ","Detectable","Sensitive","Sensitive","ignored","Favorabl…
129,2015,355030,"M","White","> 8 years",37,"No","No","No","No","Pulmonaryy + Extrapulmonaryyy","Other","new case","suspected","positive",,"Yes","No","No","No","No","No",,"negative","negative","negative","Not performed","Not performed","Not performed","Not performed","Positive","Detectable result sensitive to Rifampicin ","Detectable","Sensitive","Sensitive","ignored","Favorable","15 to 59 years",…
130,2015,355030,"M","White","> 8 years",39,"No","No","No","No","Pulmonaryy + Extrapulmonaryyy","Other","new case","suspected","positive",,"Yes","Yes","No","No","No","Yes",,"Not performed","Not performed","Not performed","Not performed","Not performed","Not performed","Not performed","Not performed","Detectable result sensitive to Rifampicin ","Detectable","Sensitive","Sensitive","ignored","Favora…
131,2015,355030,"M","White","1 to 8 years",63,"No","No","No","No","Pulmonaryy + Extrapulmonaryyy","Other","new case","suspected","positive",,"Yes","No","No","No","No","Yes",,"Not performed","Positive","negative","negative","negative","negative","negative","Not performed","not performed","not performed","Sensitive","Sensitive","Yes","Favorable","> 59 years",1,1,1,1,1,1,6
132,2015,355030,"F","White","> 8 years",45,"No","No","No","No","Pulmonaryy + Extrapulmonaryyy","Other","new case","not performed","positive","ignored","Yes","No","No","No","No","No",,"Positive","Not performed","Not performed","Not performed","Not performed","Not performed","Not performed","Positive","not performed","not performed","Sensitive","Sensitive","ignored","Favorable","15 to 59 years",0,0…
133,2015,355030,"M","White","> 8 years",31,"No","No","No","No","Pulmonaryy + Extrapulmonaryyy","Pleural","new case","suspected","positive",,"Yes","No","No","No","No","No",,"negative","Not performed","Not performed","Not performed","Not performed","Not performed","Not performed","Positive",,,"Sensitive","Sensitive","ignored","Favorable","15 to 59 years",0,0,0,0,0,0,0
134,2015,355030,"M","Not white","> 8 years",18,"No","No","No","No","Pulmonaryy + Extrapulmonaryyy","Pleural","new case","suspected","positive",,"Yes","No","No","No","No","No",,"Positive","Not performed","Not performed","Not performed","Not performed","Not performed","Not performed","Positive","not performed","not performed","Sensitive","Sensitive","ignored","Favorable","15 to 59 years",0,0,0,0,0,…
135,2015,355030,"F","ignored","1 to 8 years",42,"No","No","No","No","Extrapulmonaryy","GeniturinÃ¡ria","Recurrence","Normal","positive",,"Yes","No","Yes","No","No","No",,"Not performed","Not performed","Not performed","Not performed","Not performed","Not performed","Not performed","Not performed","not performed","not performed","Sensitive","Sensitive","ignored","Favorable","15 to 59 years",0,0,0,…
136,2015,355030,"M","White","> 8 years",38,"No","No","No","No","Pulmonaryy + Extrapulmonaryyy",,"Ruturn after loss to follow up","not performed","positive","Yes","Yes","No","No","No","No","No",,"Positive","Not performed","Not performed","Not performed","Not performed","Not performed",,"Positive","Detectable result sensitive to Rifampicin ","Detectable","Sensitive","Sensitive","ignored","Favorable…
137,2015,355030,"M","Not white","1 to 8 years",39,"No","No","No","No","Pulmonaryy + Extrapulmonaryyy",,"new case","Normal","positive",,"Yes","No","No","No","No","No",,"negative","Not performed","Not performed","Not performed","Not performed","Not performed","Not performed","Positive","not performed","not performed","Sensitive","Sensitive","Yes","Favorable","15 to 59 years",0,0,0,0,0,0,0
138,2015,355030,"M","White","1 to 8 years",39,"No","No","No",,"Pulmonaryy + Extrapulmonaryyy",,"new case","suspected","positive",,"Yes","No","No","No","No","No",,"Positive","Not performed","Not performed","Not performed","Not performed","Not performed","Not performed","Positive","not performed","not performed","Sensitive","Sensitive","ignored","Favorable","15 to 59 years",0,0,0,0,0,0,0
139,2015,355030,"M","Not white","> 8 years",41,"No","No","No","No","Pulmonaryy + Extrapulmonaryyy",,"new case","suspected","positive",,"Yes","No","No","No","No","No",,"negative","Not performed","Not performed","Not performed","Not performed","Not performed","Not performed","Positive","not performed","not performed","Sensitive","Sensitive","ignored","Favorable","15 to 59 years",0,0,0,0,0,0,0
140,2015,355030,"M","Not white","1 to 8 years",44,"No","No","No","No","Pulmonaryy + Extrapulmonaryyy",,"new case","suspected","positive",,"Yes","No","No","No","No","No",,"Positive","Positive","Not performed","negative","Not performed","Not performed","Not performed","Positive","Detectable result sensitive to Rifampicin ","Detectable","Sensitive","Sensitive","No","Favorable","15 to 59 years",1,0,1…
141,2015,355030,"M","White","ignored",47,"No","No","No","No","Pulmonaryy + Extrapulmonaryyy",,"new case","Normal","positive",,"Yes","Yes","No","No","Yes","No",,"negative","negative","Not performed","Not performed","Not performed","Not performed","Not performed","negative","Detectable result sensitive to Rifampicin ","Detectable","Sensitive","Sensitive","No","Favorable","15 to 59 years",1,0,0,0,0,…
142,2015,355030,"M","White","> 8 years",50,"No","No","No","No","Pulmonaryy + Extrapulmonaryyy",,"new case","suspected","positive",,"Yes","Yes","No","No","Yes","Yes",,"negative","negative","Not performed","Not performed","Not performed","Not performed","Not performed","negative","Inconclusivo","Inconclusivo","Sensitive","Sensitive","ignored","Favorable","15 to 59 years",1,0,0,0,0,0,1
143,2015,355030,"F","White","> 8 years",17,"No","No","No","No","Pulmonary",,"new case","suspected","positive",,"Yes","No","No","No","No","Yes",,"Positive","Not performed","Not performed","Not performed","Not performed","Not performed","Not performed","Positive","Detectable result sensitive to Rifampicin ","Detectable","Sensitive","Sensitive","No","Favorable","15 to 59 years",0,0,0,0,0,0,0
144,2015,355030,"F","White","> 8 years",19,"No","No","No","No","Pulmonary",,"Ruturn after loss to follow up","suspected","positive",,"Yes","No","No","No","No","No",,"Positive","Positive","Not performed","Not performed","Not performed","Not performed","Not performed","Positive","Detectable result sensitive to Rifampicin ","Detectable","Sensitive","Sensitive","ignored","Favorable","15 to 59 years",…
145,2015,355030,"F","ignored","ignored",21,"No","No","No","No","Pulmonary",,"new case","suspected","positive",,"Yes","Yes","No","No","Yes","No",,"Positive","Positive","Not performed","Not performed","Not performed","Not performed","Not performed","Positive",,,"Sensitive","Sensitive","Yes","Favorable","15 to 59 years",1,0,0,0,0,0,1
146,2015,355030,"F","White","1 to 8 years",23,"No","No","No","No","Pulmonary",,"new case","suspected","positive",,"Yes","No","No","No","Yes","No",,"Positive","Positive","negative","Not performed","Not performed","Not performed","Not performed","Positive","Detectable result sensitive to Rifampicin ","Detectable","Sensitive","Sensitive","No","Favorable","15 to 59 years",1,1,0,0,0,0,2
147,2015,355030,"F","White","> 8 years",27,"No","No","No","No","Pulmonary",,"new case","suspected","positive",,"Yes","No","No","No","No","No",,"Positive","Not performed","negative","Not performed","Not performed","Not performed","Not performed","Positive","Detectable result sensitive to Rifampicin ","Detectable","Sensitive","Sensitive","ignored","Favorable","15 to 59 years",0,1,0,0,0,0,1
148,2015,355030,"F","White","1 to 8 years",34,"No","No","No","No","Pulmonary",,"Recurrence","not performed","positive",,"Yes","No","No","No","No","No",,"Not performed","Not performed","negative","negative","negative","negative","Not performed","Positive","Detectable result sensitive to Rifampicin ","Detectable","Sensitive","Sensitive","Yes","Favorable","15 to 59 years",0,1,1,1,1,0,4
149,2015,355030,"F","Not white","1 to 8 years",37,"No","No","No","No","Pulmonary",,"Ruturn after loss to follow up","suspected","positive",,"Yes","No","No","No","Yes","No",,"Positive","Not performed","Not performed","Not performed","Not performed","Not performed","Not performed","Positive","not performed","not performed","Sensitive","Sensitive","No","Favorable","15 to 59 years",0,0,0,0,0,0,0
150,2015,355030,"F","White","> 8 years",39,"No","No","No","No","Pulmonary",,"new case","suspected","positive","ignored","Yes","No","No","No","No","No",,"Positive","Positive","Not performed","negative","Not performed","negative","Not performed","Positive","Detectable result sensitive to Rifampicin ","Detectable","Sensitive","Sensitive","Yes","Favorable","15 to 59 years",1,0,1,0,1,0,3
151,2015,355030,"F","Not white","> 8 years",39,"No","No","No","No","Pulmonary",,"Recurrence","not performed","positive",,"Yes","Yes","No","No","Yes","Yes",,"Positive","Positive","Positive","Not performed","negative","Not performed","negative","Positive",,,"Sensitive","Sensitive","No","Favorable","15 to 59 years",1,1,0,1,0,1,4
152,2015,355030,"F","White","> 8 years",41,"No","No","No","No","Pulmonary",,"Recurrence","suspected","positive",,"Yes","No","No","No","No","No",,"Positive","negative","Not performed","Not performed","negative","Not performed","negative","Positive","Detectable result sensitive to Rifampicin ","Detectable","Sensitive","Sensitive","ignored","Favorable","15 to 59 years",1,0,0,1,0,1,3
153,2015,355030,"F","White","1 to 8 years",42,"No","No","No","No","Pulmonary",,"Recurrence","suspected","positive",,"Yes","No","No","No","No","No",,"Positive","Not performed","Not performed","Not performed","Not performed","negative","Not performed",,,,"Sensitive","Sensitive","No","Favorable","15 to 59 years",0,0,0,0,1,0,1
154,2015,355030,"F","White","ignored",43,"No","No","No",,"Pulmonary",,"new case","suspected","positive",,"Yes","No","No","No","No","No",,"Positive","Positive","Not performed","Not performed","Not performed","Not performed","Not performed","Positive","Detectable result sensitive to Rifampicin ","Detectable","Sensitive","Sensitive","No","Favorable","15 to 59 years",1,0,0,0,0,0,1
155,2015,355030,"F","Not white","> 8 years",44,"No","No","No","No","Pulmonary",,"new case","not performed","positive",,"Yes","No","No","No","No","No",,"Positive","Not performed","Not performed","Not performed","negative","negative","Not performed","Positive","Detectable result sensitive to Rifampicin ","Detectable","Sensitive","Sensitive","Yes","Favorable","15 to 59 years",0,0,0,1,1,0,2
156,2015,355030,"F","Not white","> 8 years",47,"No","No","No","No","Pulmonary",,"new case","suspected","positive",,"Yes","No","No","No","Yes","No",,"Positive","Positive","negative","negative","Not performed","Not performed","Not performed","Positive","not performed","not performed","Sensitive","Sensitive","No","Favorable","15 to 59 years",1,1,1,0,0,0,3
157,2015,355030,"F","Not white","1 to 8 years",51,"No","No","No","No","Pulmonary",,"Ruturn after loss to follow up","suspected","positive",,"Yes","No","No","No","No","No",,"Positive","Positive","negative","Not performed","negative","Not performed","Not performed","Positive","Detectable result sensitive to Rifampicin ","Detectable","Sensitive","Sensitive","No","Favorable","15 to 59 years",1,1,0,1,…
158,2015,355030,"F","White","1 to 8 years",52,"No","No","No",,"Pulmonary",,"new case","suspected","positive",,"Yes","No","No","No","No","Yes",,"Positive","Positive","Not performed","Not performed","Not performed","Not performed","Not performed","Positive","Detectable result sensitive to Rifampicin ","Detectable","Sensitive","Sensitive","ignored","Favorable","15 to 59 years",1,0,0,0,0,0,1
159,2015,355030,"F","Not white","> 8 years",54,"No","No","No","No","Pulmonary",,"Recurrence","suspected","positive",,"Yes","No","No","No","No","No",,"negative","Not performed","Not performed","Not performed","Not performed","Not performed","Not performed","Positive","Detectable result sensitive to Rifampicin ","Detectable","Sensitive","Sensitive","ignored","Favorable","15 to 59 years",0,0,0,0,0,0…
160,2015,355030,"F","ignored","ignored",54,"No","No","No",,"Pulmonary",,"Ruturn after loss to follow up","not performed","positive",,"Yes","No","No","No","No","No",,"Positive","Positive","Not performed","negative","negative","negative","negative","Positive","not performed","not performed","Sensitive","Sensitive","No","Favorable","15 to 59 years",1,0,1,1,1,1,5
161,2015,355030,"M","Not white","> 8 years",21,"No","No","No","No","Pulmonary",,"new case","not performed","positive","Yes","Yes","No","No","No","No","No",,"negative","negative","Not performed","Positive","Not performed","Not performed","Not performed","Positive","Detectable result sensitive to Rifampicin ","Detectable","Sensitive","Sensitive","ignored","Favorable","15 to 59 years",1,0,1,0,0,0,2
162,2015,355030,"M","Not white","> 8 years",22,"No","No","No",,"Pulmonary",,"new case","Normal","positive",,"Yes","No","No","No","No","No",,"Positive","Not performed","Not performed","Not performed","Not performed","Not performed","Not performed","Not performed","not performed","not performed","Sensitive","Sensitive","ignored","Favorable","15 to 59 years",0,0,0,0,0,0,0
163,2015,355030,"M","White","1 to 8 years",25,"No","No","No","No","Pulmonary",,"new case","suspected","positive",,"Yes","No","No","No","No","No",,"Not performed","Not performed","negative","Not performed","negative","Not performed","Not performed","Positive","No detectÃ¡ve","Not detectable","Sensitive","Sensitive","No","Favorable","15 to 59 years",0,1,0,1,0,0,2
164,2015,355030,"M","White","> 8 years",25,"No","No","No","No","Pulmonary",,"Ruturn after loss to follow up","not performed","positive",,"Yes","Yes","No","No","Yes","Yes",,"negative","Not performed","Not performed","Not performed","Not performed","Not performed","negative","Positive","Detectable result sensitive to Rifampicin ","Detectable","Sensitive","Sensitive","ignored","Favorable","15 to 59 …
165,2015,355030,"M","Not white","> 8 years",26,"No","No","No","No","Pulmonary",,"new case","suspected","positive","ignored","Yes","No","No","No","No","No",,"Positive","Not performed","Not performed","Not performed","Not performed","Not performed","Not performed","Positive","not performed","not performed","Sensitive","Sensitive","Yes","Favorable","15 to 59 years",0,0,0,0,0,0,0
166,2015,355030,"M","Not white","> 8 years",27,"No","No","No","No","Pulmonary",,"new case","suspected","positive","Yes","Yes","No","No","No","No","No",,"negative","negative","Not performed","Not performed","Not performed","Not performed","Not performed","Positive","Detectable result sensitive to Rifampicin ","Detectable","Sensitive","Sensitive","Yes","Favorable","15 to 59 years",1,0,0,0,0,0,1
167,2015,355030,"M","Not white","1 to 8 years",28,"No","No","No","No","Pulmonary",,"new case","suspected","positive",,"Yes","Yes","No","No","Yes","No",,"Positive","Positive","Positive","Not performed","Not performed","negative","Not performed","Positive","Detectable result sensitive to Rifampicin ","Detectable","Sensitive","Sensitive","No","Favorable","15 to 59 years",1,1,0,0,1,0,3
168,2015,355030,"M","ignored","ignored",29,"No","No","No","No","Pulmonary",,"new case","suspected","positive",,"Yes","No","No","No","No","No",,"Positive","Not performed","Not performed","Not performed","negative","Not performed","Not performed","Positive","not performed","not performed","Sensitive","Sensitive","No","Favorable","15 to 59 years",0,0,0,1,0,0,1
169,2015,355030,"M","White","> 8 years",30,"No","No","No","No","Pulmonary",,"new case","suspected","positive",,"Yes","No","No","No","No","No",,"Not performed","Not performed","negative","Not performed","Not performed","negative","Not performed","Positive","Detectable result sensitive to Rifampicin ","Detectable","Sensitive","Sensitive","No","Favorable","15 to 59 years",0,1,0,0,1,0,2
170,2015,355030,"M","ignored","ignored",32,"No","No","No",,"Pulmonary",,"new case","suspected","positive",,"Yes","No","No","No","No","No",,"Positive","Not performed","negative","Not performed","Not performed","Not performed","Not performed","Positive","not performed","not performed","Sensitive","Sensitive","No","Favorable","15 to 59 years",0,1,0,0,0,0,1
171,2015,355030,"M","White","> 8 years",33,"No","No","No","No","Pulmonary",,"new case","suspected","positive",,"Yes","No","No","No","No","No",,"negative","negative","Not performed","Not performed","Not performed","Not performed","negative","Positive","Detectable result sensitive to Rifampicin ","Detectable","Sensitive","Sensitive","No","Favorable","15 to 59 years",1,0,0,0,0,1,2
172,2015,355030,"M","White","> 8 years",34,"No","No","No","No","Pulmonary",,"new case","not performed","positive",,"Yes","No","No","No","No","No",,"Not performed","Not performed","Not performed","negative","Not performed","negative","Not performed","Positive","Detectable result sensitive to Rifampicin ","Detectable","Sensitive","Sensitive","No","Favorable","15 to 59 years",0,0,1,0,1,0,2
173,2015,355030,"M","Not white","> 8 years",34,"No","No","No","No","Pulmonary",,"new case","not performed","positive",,"No","No","No","No","No","No",,"Positive","Positive","Positive","Not performed","Positive","Positive","negative","Positive","not performed","not performed","Sensitive","Sensitive","ignored","Favorable","15 to 59 years",1,1,0,1,1,1,5
174,2015,355030,"M","Not white","1 to 8 years",35,"No","No","No","No","Pulmonary",,"new case","suspected","positive",,"Yes","No","No","No","Yes","Yes",,"negative","Not performed","Not performed","Not performed","Not performed","Not performed","Not performed","Positive","Detectable result sensitive to Rifampicin ","Detectable","Sensitive","Sensitive","ignored","Favorable","15 to 59 years",0,0,0,0,…
175,2015,355030,"M","Not white","1 to 8 years",35,"No","No","No","No","Pulmonary",,"Ruturn after loss to follow up","suspected","positive","Yes","Yes","Yes","No","No","Yes","No",,"Positive","Positive","negative","Not performed","negative","negative","Not performed","Positive","not performed","not performed","Sensitive","Sensitive","No","Favorable","15 to 59 years",1,1,0,1,1,0,4
176,2015,355030,"M","White","ignored",36,"No","No","No","No","Pulmonary",,"Ruturn after loss to follow up","suspected","positive",,"No","Yes","No","No","Yes","Yes",,"negative","negative","Not performed","negative","Not performed","Not performed","Not performed","Positive","Detectable result sensitive to Rifampicin ","Detectable","Sensitive","Sensitive","Yes","Favorable","15 to 59 years",1,0,1,0,0…
177,2015,355030,"M","Not white","> 8 years",37,"No","No","No","No","Pulmonary",,"new case","suspected","positive",,"Yes","No","No","No","No","No",,"Positive","Not performed","Not performed","Not performed","Not performed","Not performed","Not performed","Positive","Detectable result sensitive to Rifampicin ","Detectable","Sensitive","Sensitive","ignored","Favorable","15 to 59 years",0,0,0,0,0,0,0
178,2015,355030,"M","Not white","1 to 8 years",38,"No","No","No",,"Pulmonary",,"new case","Normal","positive",,"Yes","No","No","No","No","No",,"Positive","Not performed","Not performed","Not performed","Not performed","Not performed","Not performed","Positive","not performed","not performed","Sensitive","Sensitive","ignored","Favorable","15 to 59 years",0,0,0,0,0,0,0
179,2015,355030,"M","Not white","ignored",38,"No","No","No",,"Pulmonary",,"new case","Normal","positive","ignored","Yes","No","No","No","No","No",,"Not performed","Not performed","Not performed","negative","Not performed","Not performed","Not performed","Not performed","not performed","not performed","Sensitive","Sensitive","ignored","Favorable","15 to 59 years",0,0,1,0,0,0,1
180,2015,355030,"M","Not white","1 to 8 years",38,"No","No","No","No","Pulmonary",,"new case","suspected","positive","ignored","Yes","No","No","No","No","No",,"Not performed","negative","Not performed","Not performed","Not performed","negative","negative","Positive","Detectable result sensitive to Rifampicin ","Detectable","Sensitive","Sensitive","Yes","Favorable","15 to 59 years",1,0,0,0,1,1,3
181,2015,355030,"M","White","> 8 years",39,"No","No","No","No","Pulmonary",,"new case","not performed","positive",,"Yes","No","No","No","No","No",,"negative","Not performed","negative","Not performed","Not performed","Not performed","Not performed","Positive","Detectable result sensitive to Rifampicin ","Detectable","Sensitive","Sensitive","No","Favorable","15 to 59 years",0,1,0,0,0,0,1
182,2015,355030,"M","Not white","1 to 8 years",39,"No","No","No","No","Pulmonary",,"new case","suspected","positive",,"No","Yes","No","No","Yes","No",,"Positive","Positive","Not performed","Not performed","Not performed","Not performed","Not performed","Positive","not performed","not performed","Sensitive","Sensitive","Yes","Favorable","15 to 59 years",1,0,0,0,0,0,1
183,2015,355030,"M","White","1 to 8 years",39,"No","No","No",,"Pulmonary",,"new case","suspected","positive",,"Yes","No","No","No","No","No",,"Positive","Not performed","Not performed","negative","Not performed","Not performed","Not performed","Positive","Detectable result sensitive to Rifampicin ","Detectable","Sensitive","Sensitive","No","Favorable","15 to 59 years",0,0,1,0,0,0,1
184,2015,355030,"M","Not white","> 8 years",39,"No","No","No","No","Pulmonary",,"new case","suspected","positive",,"No","No","No","No","No","No",,"Not performed","negative","negative","negative","negative","negative","negative","Positive","Detectable result sensitive to Rifampicin ","Detectable","Sensitive","Sensitive","Yes","Favorable","15 to 59 years",1,1,1,1,1,1,6
185,2015,355030,"M","Not white","> 8 years",39,"No","No","No","No","Pulmonary",,"Ruturn after loss to follow up","not performed","positive",,"No","No","No","No","No","No",,"Positive","Not performed","Not performed","Not performed","Not performed","Not performed","Not performed","Positive","not performed","not performed","Sensitive","Sensitive","ignored","Favorable","15 to 59 years",0,0,0,0,0,0,0
186,2015,355030,"M","Not white","> 8 years",40,"No","No","No","No","Pulmonary",,"new case","not performed","positive",,"Yes","Yes","No","No","Yes","Yes",,"Positive","Not performed","Not performed","Not performed","Not performed","Not performed","negative","Positive","Detectable result sensitive to Rifampicin ","Detectable","Sensitive","Sensitive","Yes","Favorable","15 to 59 years",0,0,0,0,0,1,1
187,2015,355030,"M","White","> 8 years",41,"No","No","No","No","Pulmonary",,"new case","not performed","positive",,"Yes","No","No","No","No","No",,"Not performed","Not performed","negative","Not performed","Not performed","Not performed","Not performed","Positive","Detectable result sensitive to Rifampicin ","Detectable","Sensitive","Sensitive","No","Favorable","15 to 59 years",0,1,0,0,0,0,1
188,2015,355030,"M","ignored","ignored",41,"No","No","No",,"Pulmonary",,"new case","not performed","positive",,"Yes","No","No","No","No","No",,"Positive","negative","Not performed","Not performed","Not performed","Not performed","Not performed","Positive","Detectable result sensitive to Rifampicin ","Detectable","Sensitive","Sensitive","ignored","Favorable","15 to 59 years",1,0,0,0,0,0,1
189,2015,355030,"M","Not white","> 8 years",42,"No","No","No","No","Pulmonary",,"new case","suspected","positive",,"Yes","No","No","No","No","No",,"negative","Not performed","Not performed","Not performed","Not performed","Not performed","Not performed","Positive",,,"Sensitive","Sensitive","ignored","Favorable","15 to 59 years",0,0,0,0,0,0,0
190,2015,355030,"M","White","ignored",42,"No","No","No",,"Pulmonary",,"new case","suspected","positive",,"Yes","No","No","No","No","No",,"Positive","Not performed","Not performed","Not performed","Not performed","Not performed","negative","Positive","not performed","not performed","Sensitive","Sensitive","ignored","Favorable","15 to 59 years",0,0,0,0,0,1,1
191,2015,355030,"M","Not white","1 to 8 years",42,"No","No","No","No","Pulmonary",,"new case","suspected","positive",,"Yes","No","No","No","No","No",,"Positive","Positive","Positive","Positive","Not performed","negative","Not performed","Positive","not performed","not performed","Sensitive","Sensitive","Yes","Favorable","15 to 59 years",1,1,1,0,1,0,4
192,2015,355030,"M","ignored","> 8 years",42,"No","No","No","No","Pulmonary",,"Recurrence","suspected","positive",,"Yes","Yes","No","No","Yes","Yes",,"Positive","Not performed","negative","Not performed","Not performed","negative","negative","Positive","not performed","not performed","Sensitive","Sensitive","Yes","Favorable","15 to 59 years",0,1,0,0,1,1,3
193,2015,355030,"M","White","> 8 years",42,"No","No","No","No","Pulmonary",,"Recurrence","Other pathology","positive",,"No","No","No","No","No","No",,"Not performed","Positive","Not performed","Not performed","Not performed","negative","Not performed","negative","No detectÃ¡ve","Not detectable","Sensitive","Sensitive","ignored","Favorable","15 to 59 years",1,0,0,0,1,0,2
194,2015,355030,"M","White","1 to 8 years",42,"No","No","No","No","Pulmonary",,"Recurrence","Normal","positive",,"Yes","No","No","No","No","No",,"negative","Not performed","Not performed","Not performed","Not performed","Not performed","Not performed","Positive","Detectable result sensitive to Rifampicin ","Detectable","Sensitive","Sensitive","ignored","Favorable","15 to 59 years",0,0,0,0,0,0,0
195,2015,355030,"M","Not white","ignored",43,"No","No","No","No","Pulmonary",,"new case","suspected","positive",,"Yes","Yes","Yes","No","Yes","Yes",,"Positive","negative","Not performed","negative","Not performed","negative","Not performed","Positive","Detectable result sensitive to Rifampicin ","Detectable","Sensitive","Sensitive","Yes","Favorable","15 to 59 years",1,0,1,0,1,0,3
196,2015,355030,"M","White","1 to 8 years",43,"No","No","No","No","Pulmonary",,"new case","suspected","positive",,"Yes","No","No","No","No","No",,"negative","Positive","Not performed","Not performed","Not performed","Not performed","Not performed","Positive","Detectable result sensitive to Rifampicin ","Detectable","Sensitive","Sensitive","ignored","Favorable","15 to 59 years",1,0,0,0,0,0,1
197,2015,355030,"M","White","1 to 8 years",43,"No","No","No","No","Pulmonary",,"Recurrence","suspected","positive",,"Yes","Yes","No","No","Yes","No",,"negative","negative","negative","Not performed","negative","Not performed","Not performed","Positive","not performed","not performed","Sensitive","Sensitive","Yes","Favorable","15 to 59 years",1,1,0,1,0,0,3
198,2015,355030,"M","White","ignored",44,"No","No","No","No","Pulmonary",,"new case","suspected","positive","ignored","No","No","No","No","No","No",,"Positive","Not performed","Not performed","Not performed","Not performed","Not performed","Not performed","Positive","not performed","not performed","Sensitive","Sensitive","ignored","Favorable","15 to 59 years",0,0,0,0,0,0,0
199,2015,355030,"M","White","1 to 8 years",45,"No","No","No","No","Pulmonary",,"new case","suspected","positive",,"Yes","No","No","No","No","No",,"Not performed","Not performed","Not performed","negative","Not performed","Not performed","Not performed","Positive","Detectable result sensitive to Rifampicin ","Detectable","Sensitive","Sensitive","ignored","Favorable","15 to 59 years",0,0,1,0,0,0,1
200,2015,355030,"M","Not white","1 to 8 years",46,"No","No","No","No","Pulmonary",,"new case","not performed","positive",,"Yes","No","No","No","No","No",,"Positive","Not performed","Not performed","Not performed","Not performed","Not performed","Not performed","Positive","Detectable result sensitive to Rifampicin ","Detectable","Sensitive","Sensitive","ignored","Favorable","15 to 59 years",0,0,0,…
201,2015,355030,"M","Not white","1 to 8 years",47,"No","No","No",,"Pulmonary",,"new case","not performed","positive",,"Yes","No","No","No","No","No",,"Positive","Not performed","Not performed","Not performed","Not performed","Not performed","negative","Positive","Detectable result sensitive to Rifampicin ","Detectable","Sensitive","Sensitive","No","Favorable","15 to 59 years",0,0,0,0,0,1,1
202,2015,355030,"M","White","> 8 years",49,"No","No","No","No","Pulmonary",,"new case","suspected","positive",,"Yes","No","No","No","Yes","No",,"Positive","Not performed","Not performed","Not performed","Not performed","Not performed","Not performed","Positive","Detectable result sensitive to Rifampicin ","Detectable","Sensitive","Sensitive","No","Favorable","15 to 59 years",0,0,0,0,0,0,0
203,2016,355030,"M","White","> 8 years",49,"No","No","No","No","Pulmonary",,"Recurrence","suspected","positive",,"Yes","No","No","No","Yes","No",,"Positive","Not performed","Not performed","Not performed","Not performed","Not performed","Not performed","Positive","Detectable result sensitive to Rifampicin ","Detectable","Sensitive","Sensitive","ignored","Favorable","15 to 59 years",0,0,0,0,0,0,0
204,2015,355030,"M","White","> 8 years",50,"No","No","No",,"Pulmonary",,"new case","suspected","positive",,"Yes","No","No","No","No","Yes",,"Not performed","Positive","negative","negative","negative","negative","Not performed","Positive","Detectable result sensitive to Rifampicin ","Detectable","Sensitive","Sensitive","No","Favorable","15 to 59 years",1,1,1,1,1,0,5
205,2015,355030,"M","Not white","1 to 8 years",50,"No","No","No","No","Pulmonary",,"new case","suspected","positive",,"Yes","Yes","No","No","Yes","Yes",,"Not performed","Not performed","negative","negative","negative","Not performed","Not performed","Positive","Detectable result sensitive to Rifampicin ","Detectable","Sensitive","Sensitive","No","Favorable","15 to 59 years",0,1,1,1,0,0,3
206,2015,355030,"M","Not white","> 8 years",51,"No","No","No","No","Pulmonary",,"Recurrence","Normal","positive",,"Yes","No","No","No","Yes","No",,"negative","Not performed","Not performed","Not performed","Not performed","Not performed","Not performed","Positive","No detectÃ¡ve","Not detectable","Sensitive","Sensitive","No","Favorable","15 to 59 years",0,0,0,0,0,0,0
207,2015,355030,"M","Not white","1 to 8 years",55,"No","No","No","No","Pulmonary",,"Recurrence","suspected","positive",,"Yes","Yes","No","No","No","No",,"Positive","Positive","Not performed","Not performed","Not performed","Not performed","Not performed","Positive","Detectable result sensitive to Rifampicin ","Detectable","Sensitive","Sensitive","No","Favorable","15 to 59 years",1,0,0,0,0,0,1
208,2015,355030,"M","White","> 8 years",56,"No","No","No","No","Pulmonary",,"new case","suspected","positive","ignored","No","No","No","No","No","No",,"Positive","Not performed","Not performed","Not performed","Not performed","Not performed","Not performed","Positive","not performed","not performed","Sensitive","Sensitive","ignored","Favorable","15 to 59 years",0,0,0,0,0,0,0
209,2015,355030,"M","White","1 to 8 years",58,"No","No","No","No","Pulmonary",,"new case","suspected","positive",,"Yes","No","No","No","No","Yes",,"Not performed","Not performed","Not performed","negative","Not performed","Not performed","negative","Positive","No detectÃ¡ve","Not detectable","Sensitive","Sensitive","Yes","Favorable","15 to 59 years",0,0,1,0,0,1,2
210,2015,355030,"M","White","1 to 8 years",59,"No","No","No","No","Pulmonary",,"new case","suspected","positive",,"Yes","No","No","No","No","No",,"Positive","negative","Not performed","negative","negative","negative","negative","Positive","Detectable result sensitive to Rifampicin ","Detectable","Sensitive","Sensitive","Yes","Favorable","15 to 59 years",1,0,1,1,1,1,5
211,2015,355030,"F","Not white","> 8 years",46,"No","No","No","No","Extrapulmonaryy","Gang. Perif.","Ruturn after loss to follow up","not performed","positive",,"Yes","No","No","No","No","No",,"Not performed","Not performed","Not performed",,,,,"Not performed","not performed","not performed","Sensitive","Sensitive","ignored","Unfavorable","15 to 59 years",0,0,,,,,
212,2015,355030,"M","Not white","> 8 years",23,"No","No","No","No","Extrapulmonaryy","Gang. Perif.","Ruturn after loss to follow up","Normal","positive",,"Yes","No","No","No","No","No",,"negative","Not performed","Not performed","Not performed",,,,"negative","not performed","not performed","Sensitive","Sensitive","ignored","Unfavorable","15 to 59 years",0,0,0,,,,
213,2015,355030,"M","Not white","> 8 years",53,"No","No","No","No","Extrapulmonaryy","Gang. Perif.","new case","not performed","positive",,"No","No","No","No","No","No",,"Not performed","Not performed","Not performed",,,,,"Not performed",,,"Sensitive","Sensitive","No","Unfavorable","15 to 59 years",0,0,,,,,
214,2015,355030,"F","Not white","> 8 years",30,"No","No","No","No","Pulmonaryy + Extrapulmonaryyy","Gang. Perif.","new case","Normal","positive",,"Yes","No","No","No","Yes","No",,"Positive","Not performed","negative","negative","negative","Not performed","Not performed","Positive","not performed","not performed","Sensitive","Sensitive","ignored","Unfavorable","15 to 59 years",0,1,1,1,0,0,3
215,2015,355030,"F","White","> 8 years",51,"No","No","No","No","Extrapulmonaryy","MeningoencefÃ¡lico","new case","Normal","positive",,"Yes","No","Yes","No","No","No",,"Not performed","Not performed","Not performed","Not performed",,,,"Not performed","No detectÃ¡ve","Not detectable","Sensitive","Sensitive","ignored","Unfavorable","15 to 59 years",0,0,0,,,,
216,2015,355030,"M","Not white","1 to 8 years",19,"No","No","No","No","Pulmonaryy + Extrapulmonaryyy","Miliar","new case","suspected","positive",,"Yes","No","No","No","Yes","No",,"Positive","Positive","negative","negative","Not performed","Not performed","Not performed","Positive","Detectable result sensitive to Rifampicin ","Detectable","Sensitive","Sensitive","ignored","Unfavorable","15 to 59 y…
217,2015,355030,"M","Not white","> 8 years",21,"No","No","No","No","Pulmonaryy + Extrapulmonaryyy","Other","new case","suspected","positive","ignored","Yes","No","No","No","No","No",,"Not performed","Not performed","Not performed","Not performed","Not performed","Not performed","Not performed","Not performed","not performed","not performed","Sensitive","Sensitive","ignored","Unfavorable","15 to 5…
218,2015,355030,"M","White","> 8 years",34,"No","No","No","No","Pulmonaryy + Extrapulmonaryyy","Ã“ssea","new case","suspected","positive",,"Yes","Yes","No","No","No","No",,"Positive","Positive","Not performed","Not performed",,,,"Positive","not performed","not performed","Sensitive","Sensitive","Yes","Unfavorable","15 to 59 years",1,0,0,,,,
219,2015,355030,"M","White","> 8 years",28,"No","No","No","No","Extrapulmonaryy","GeniturinÃ¡ria","Ruturn after loss to follow up","Normal","positive",,"Yes","No","No","No","No","No",,"Not performed","Not performed","Not performed","Not performed","Not performed","Not performed","Not performed","Not performed","not performed","not performed","Sensitive","Sensitive","ignored","Unfavorable","15 to …
220,2015,355030,"M","Not white","> 8 years",27,"No","No","No","No","Pulmonaryy + Extrapulmonaryyy","GeniturinÃ¡ria","Recurrence","Normal","positive",,"Yes","No","No","No","No","No",,"negative","Not performed","Not performed","Not performed","Not performed","Not performed","Not performed","Positive","Detectable result sensitive to Rifampicin ","Detectable","Sensitive","Sensitive","No","Unfavorable…
221,2015,355030,"F","White","> 8 years",20,"No","No","No","No","Pulmonary",,"new case","not performed","positive",,"Yes","No","No","No","No","No",,"Not performed","Positive","Not performed","Not performed","Not performed","negative","Not performed","Positive","Detectable result sensitive to Rifampicin ","Detectable","Sensitive","Sensitive","No","Unfavorable","15 to 59 years",1,0,0,0,1,0,2
222,2015,355030,"F","White","1 to 8 years",28,"No","No","No","No","Pulmonary",,"new case","Normal","positive",,"Yes","No","No","No","No","No",,"Positive","Not performed","Not performed","Not performed","Not performed","Not performed",,"Positive","not performed","not performed","Sensitive","Sensitive","ignored","Unfavorable","15 to 59 years",0,0,0,0,0,,
223,2015,355030,"F","Not white","1 to 8 years",34,"No","No","No","No","Pulmonary",,"new case","suspected","positive",,"Yes","No","No","No","No","Yes",,"negative","Not performed","Not performed","Not performed","Not performed","Not performed","Not performed","Positive","Detectable result sensitive to Rifampicin ","Detectable","Sensitive","Sensitive","No","Unfavorable","15 to 59 years",0,0,0,0,0,0,0
224,2015,355030,"F","White","> 8 years",42,"No","No","No","No","Pulmonary",,"new case","suspected","positive",,"Yes","Yes","No","No","Yes","Yes",,"Positive","Positive","Not performed","Not performed","Not performed","Not performed",,"Positive","not performed","not performed","Sensitive","Sensitive","ignored","Unfavorable","15 to 59 years",1,0,0,0,0,,
225,2015,355030,"F","White","> 8 years",42,"No","No","No","No","Pulmonary",,"new case","suspected","positive",,"Yes","No","No","No","Yes","No",,"Positive","Not performed","Not performed","Not performed",,,,"Positive","not performed","not performed","Sensitive","Sensitive","ignored","Unfavorable","15 to 59 years",0,0,0,,,,
226,2015,355030,"F","White","1 to 8 years",47,"No","No","No","No","Pulmonary",,"new case","not performed","positive",,"Yes","No","No","No","Yes","No",,"Positive",,"Not performed","negative","negative","negative","Not performed","Positive","not performed","not performed","Sensitive","Sensitive","No","Unfavorable","15 to 59 years",,0,1,1,1,0,
227,2015,355030,"F","Not white","1 to 8 years",49,"No","No","No","No","Pulmonary",,"new case","suspected","positive",,"Yes","Yes","No","No","Yes","No",,"Positive","Not performed","Not performed","Not performed",,,,"Not performed","Detectable result sensitive to Rifampicin ","Detectable","Sensitive","Sensitive","ignored","Unfavorable","15 to 59 years",0,0,0,,,,
228,2015,355030,"M","Not white","> 8 years",23,"No","No","No","No","Pulmonary",,"Ruturn after loss to follow up","suspected","positive",,"Yes","No","No","Yes","No","No",,"negative","Not performed","Not performed","Not performed","Not performed","Not performed",,"Positive","not performed","not performed","Sensitive","Sensitive","No","Unfavorable","15 to 59 years",0,0,0,0,0,,
229,2015,355030,"M","Not white","> 8 years",24,"No","No","No","No","Pulmonary",,"new case","suspected","positive",,"Yes","No","No","No","No","No",,"Positive","Not performed","Not performed","Not performed","Not performed","Not performed","Not performed","Not performed","Detectable result sensitive to Rifampicin ","Detectable","Sensitive","Sensitive","ignored","Unfavorable","15 to 59 years",0,0,0,…
230,2015,355030,"M","White","> 8 years",27,"No","No","No","No","Pulmonary",,"new case","suspected","positive",,"Yes","No","No","No","No","No",,"Positive","Not performed","Not performed","Not performed","negative",,"Not performed","Positive","not performed","not performed","Sensitive","Sensitive","No","Unfavorable","15 to 59 years",0,0,0,1,,0,
231,2015,355030,"M","Not white","> 8 years",29,"No","No","No","No","Pulmonary",,"new case","suspected","positive",,"Yes","No","No","No","No","No",,"Positive","Not performed","Not performed","Not performed",,,,"Positive","not performed","not performed","Sensitive","Sensitive","ignored","Unfavorable","15 to 59 years",0,0,0,,,,
232,2015,355030,"M","Not white","> 8 years",29,"No","No","No","No","Pulmonary",,"Ruturn after loss to follow up","not performed","positive","ignored","Yes","No","No","No","No","No",,"Positive","Positive",,"negative",,"negative","Not performed","Positive","Detectable result sensitive to Rifampicin ","Detectable","Sensitive","Sensitive","No","Unfavorable","15 to 59 years",1,,1,,1,0,
233,2015,355030,"M","Not white","1 to 8 years",30,"No","No","No","No","Pulmonary",,"new case","not performed","positive",,"Yes","No","No","No","No","No",,"Positive","Not performed","Not performed","negative","Not performed","Not performed","Not performed","Positive","Detectable result sensitive to Rifampicin ","Detectable","Sensitive","Sensitive","No","Unfavorable","15 to 59 years",0,0,1,0,0,0,1
234,2016,355030,"M","Not white","1 to 8 years",30,"No","No","No","No","Pulmonary",,"Ruturn after loss to follow up","suspected","positive","ignored","Yes","Yes","No","No","Yes","No",,"Not performed","Not performed","Not performed",,,,,"Positive","Inconclusivo","Inconclusivo","Sensitive","Sensitive","No","Unfavorable","15 to 59 years",0,0,,,,,
235,2015,355030,"M","Not white","1 to 8 years",31,"No","No","No","No","Pulmonary",,"new case","suspected","positive",,"Yes","No","No","No","No","No",,"negative","Not performed","Not performed","Not performed","negative","Not performed","Not performed","Positive","not performed","not performed","Sensitive","Sensitive","No","Unfavorable","15 to 59 years",0,0,0,1,0,0,1
236,2015,355030,"M","Not white","1 to 8 years",38,"No","No","No","No","Pulmonary",,"Ruturn after loss to follow up","suspected","positive",,"Yes","No","No","No","No","No",,"Positive","Positive","Positive","Not performed",,,,"Positive","Detectable result sensitive to Rifampicin ","Detectable","Sensitive","Sensitive","ignored","Unfavorable","15 to 59 years",1,1,0,,,,
237,2015,355030,"M","White","> 8 years",38,"No","No","No","No","Pulmonary",,"Ruturn after loss to follow up","suspected","positive",,"Yes","No","No","No","No","No",,"Positive","negative","Not performed","Not performed",,,,"Positive","not performed","not performed","Sensitive","Sensitive","ignored","Unfavorable","15 to 59 years",1,0,0,,,,
238,2015,355030,"M","Not white","1 to 8 years",39,"No","No","No","No","Pulmonary",,"new case","not performed","positive",,"Yes","Yes","No","No","No","No",,"Not performed","Not performed","Not performed","negative","Not performed",,,"Positive","not performed","not performed","Sensitive","Sensitive","No","Unfavorable","15 to 59 years",0,0,1,0,,,
239,2015,355030,"M","Not white","> 8 years",43,"No","No","No","No","Pulmonary",,"new case","suspected","positive",,"Yes","No","No","No","Yes","No",,"Positive","Not performed","Not performed","Not performed","Not performed",,,"Positive","Detectable result sensitive to Rifampicin ","Detectable","Sensitive","Sensitive","No","Unfavorable","15 to 59 years",0,0,0,0,,,
240,2015,355030,"M","White","> 8 years",51,"No","No","No","No","Pulmonary",,"new case","suspected","positive",,"Yes","No","No","No","Yes","No",,"Positive","negative","Not performed",,,,,"Positive","Detectable result sensitive to Rifampicin ","Detectable","Sensitive","Sensitive","ignored","Unfavorable","15 to 59 years",1,0,,,,,
241,2015,355030,"M","White","> 8 years",55,"No","No","No","No","Pulmonary",,"new case","suspected","positive",,"Yes","No","No","No","Yes","No",,"negative","Not performed","Not performed","Not performed","Not performed",,,"Positive","not performed","not performed","Sensitive","Sensitive","ignored","Unfavorable","15 to 59 years",0,0,0,0,,,
242,2015,355030,"M","Not white","1 to 8 years",55,"No","No","No","No","Pulmonary",,"new case","suspected","positive",,"Yes","Yes","No","No","Yes","No",,"Positive","Not performed","negative","Not performed","Not performed","Not performed","Not performed","Positive","Detectable result sensitive to Rifampicin ","Detectable","Sensitive","Sensitive","No","Unfavorable","15 to 59 years",0,1,0,0,0,0,1
243,2015,355030,"M","Not white","> 8 years",55,"No","No","No","No","Pulmonary",,"Recurrence","Normal","positive",,"Yes","No","No","No","No","No",,"negative","negative","Not performed","Not performed","Not performed","Not performed",,"Positive","No detectÃ¡ve","Not detectable","Sensitive","Sensitive","No","Unfavorable","15 to 59 years",1,0,0,0,0,,
244,2015,355030,"M","White","1 to 8 years",59,"No","No","No","No","Pulmonary",,"new case","suspected","positive",,"Yes","No","No","No","No","No",,"Positive","Not performed","negative","Not performed","Not performed","Not performed","negative","Positive","Detectable result sensitive to Rifampicin ","Detectable","Sensitive","Sensitive","No","Unfavorable","15 to 59 years",0,1,0,0,0,1,2
245,2015,355030,"M","White","> 8 years",39,"No","No","No","No","Pulmonaryy + Extrapulmonaryyy",,"new case","Normal","positive",,"Yes","No","No","No","No","No",,"Positive","negative","Not performed","Not performed","Not performed","Not performed","Not performed","Not performed","Detectable result sensitive to Rifampicin ","Detectable","Sensitive","Sensitive","Yes","Favorable","15 to 59 years",1,0,…
246,2015,355030,"F","White","1 to 8 years",34,"No","No","No","No","Pulmonary",,"Recurrence","suspected","positive",,"Yes","No","No","No","No","No",,"Not performed","Not performed","negative","Not performed","Not performed","Not performed","Not performed","negative","Detectable result sensitive to Rifampicin ","Detectable","Sensitive","Sensitive","ignored","Favorable","15 to 59 years",0,1,0,0,0,0,1
247,2015,355030,"F","Not white","ignored",51,"No","No","No","No","Pulmonary",,"new case","suspected","positive",,"Yes","No","No","No","No","No",,"negative","Not performed","Not performed","Not performed","Not performed","Not performed","negative","Not performed","Detectable result sensitive to Rifampicin ","Detectable","Sensitive","Sensitive","ignored","Favorable","15 to 59 years",0,0,0,0,0,1,1
248,2015,355030,"F","White","1 to 8 years",21,"No","No","No","No","Extrapulmonaryy","Gang. Perif.","Ruturn after loss to follow up","not performed","positive",,"Yes","No","No","No","No","No",,"Not performed","Not performed","Not performed","Not performed","Not performed","Not performed","Not performed","Not performed","not performed","not performed","not performed","not performed","ignored","Favo…
249,2015,355030,"F","Not white","> 8 years",22,"No","No","No","No","Extrapulmonaryy","Gang. Perif.","new case","not performed","positive",,"Yes","No","No","No","No","No",,"Not performed","negative",,,,"Not performed","Not performed","Not performed","not performed","not performed","not performed","not performed","No","Favorable","15 to 59 years",1,,,,0,0,
250,2015,355030,"F","ignored","ignored",27,"No","No","No",,"Extrapulmonaryy","Gang. Perif.","new case","not performed","positive","Yes","Yes","No","No","No","No","No",,"Not performed","Not performed","Not performed","Not performed","Not performed","Not performed","Not performed","Not performed","not performed","not performed","not performed","not performed","ignored","Favorable","15 to 59 years",…
251,2016,355030,"F","Not white","> 8 years",31,"No","No","No","No","Extrapulmonaryy","Gang. Perif.","Recurrence","not performed","positive",,"Yes","Yes","No","No","No","No",,"Not performed","Not performed","Not performed","Not performed","Not performed","Not performed","Not performed","Not performed","not performed","not performed","not performed","not performed","ignored","Favorable","15 to 59 y…
252,2015,355030,"F","Not white","> 8 years",31,"No","No","No","No","Extrapulmonaryy","Gang. Perif.","Recurrence","Normal","positive",,"Yes","Yes","No","No","Yes","Yes",,"Not performed","Not performed","Not performed","Not performed","Not performed","Not performed","Not performed","Not performed","not performed","not performed","not performed","not performed","ignored","Favorable","15 to 59 years"…
253,2015,355030,"F","White","> 8 years",33,"No","No","No","No","Extrapulmonaryy","Gang. Perif.","Recurrence","not performed","positive",,"Yes","No","No","No","No","No",,"Not performed","Not performed","Not performed","Not performed","Not performed","Not performed","Not performed","Not performed",,,"not performed","not performed","ignored","Favorable","15 to 59 years",0,0,0,0,0,0,0
254,2015,355030,"F","ignored","> 8 years",41,"No","No","No",,"Extrapulmonaryy","Gang. Perif.","new case","Normal","positive",,"Yes","No","No","No","No","No",,"Not performed","Not performed","Not performed","Not performed","Not performed","Not performed","Not performed","Not performed","not performed","not performed","not performed","not performed","ignored","Favorable","15 to 59 years",0,0,0,0,0,…
255,2015,355030,"F","Not white","> 8 years",42,"No","No","No","No","Extrapulmonaryy","Gang. Perif.","new case","not performed","positive",,"Yes","No","No","No","No","No",,"negative","Not performed","Not performed","Not performed","Not performed","Not performed","Not performed","Not performed",,,"not performed","not performed","No","Favorable","15 to 59 years",0,0,0,0,0,0,0
256,2015,355030,"F","ignored","1 to 8 years",44,"No","No","No","No","Extrapulmonaryy","Gang. Perif.","new case","Normal","positive","ignored","Yes","No","No","No","No","No",,"negative","negative","Not performed","Not performed","Not performed",,,"Not performed","not performed","not performed","not performed","not performed","Yes","Favorable","15 to 59 years",1,0,0,0,,,
257,2015,355030,"F","Not white","> 8 years",44,"No","No","No","No","Extrapulmonaryy","Gang. Perif.","Ruturn after loss to follow up","not performed","positive",,"Yes","No","No","No","No","No",,"Not performed","Not performed","Not performed","Not performed","Not performed","Not performed","Not performed","Not performed","not performed","not performed","not performed","not performed","ignored","Fav…
258,2015,355030,"F","White","ignored",46,"No","No","No","No","Extrapulmonaryy","Gang. Perif.","new case","suspected","positive",,"Yes","No","No","No","No","No",,"negative","Not performed","Not performed","Not performed","Not performed","Not performed","Not performed","In progress","not performed","not performed","not performed","not performed","ignored","Favorable","15 to 59 years",0,0,0,0,0,0,0
259,2015,355030,"F","Not white","1 to 8 years",59,"No","No","No","No","Extrapulmonaryy","Gang. Perif.","new case","not performed","positive",,"No","No","No","No","No","Yes",,"negative","negative","Not performed","Not performed","Not performed","Not performed","negative","Not performed","No detectÃ¡ve","Not detectable","not performed","not performed","Yes","Favorable","15 to 59 years",1,0,0,0,0,1,2
260,2015,355030,"M","White","ignored",23,"No","No","No","No","Extrapulmonaryy","Gang. Perif.","new case","Normal","positive",,"Yes","No","No","No","No","No",,"negative","Not performed","Not performed","Not performed","Not performed","Not performed","Not performed","negative",,,"not performed","not performed","Yes","Favorable","15 to 59 years",0,0,0,0,0,0,0
261,2015,355030,"M","Not white","ignored",26,"No","No","No","No","Extrapulmonaryy","Gang. Perif.","new case","Other pathology","positive",,"Yes","No","No","No","No","No",,"negative","Not performed","Not performed","Not performed","negative","Not performed","Not performed","Not performed",,,"not performed","not performed","ignored","Favorable","15 to 59 years",0,0,0,1,0,0,1
262,2015,355030,"M","Not white","1 to 8 years",27,"No","No","No","No","Extrapulmonaryy","Gang. Perif.","new case","Normal","positive",,"Yes","No","No","No","No","No",,"Not performed","Not performed","Not performed","Not performed","Not performed","Not performed","Not performed","Not performed",,,"not performed","not performed","ignored","Favorable","15 to 59 years",0,0,0,0,0,0,0
263,2015,355030,"M","White","> 8 years",30,"No","No","No",,"Extrapulmonaryy","Gang. Perif.","new case","not performed","positive",,"Yes","No","No","No","No","No",,"Not performed","Not performed","Not performed","Not performed","Not performed","Not performed","Not performed","Not performed","not performed","not performed","not performed","not performed","ignored","Favorable","15 to 59 years",0,0,0…
264,2016,355030,"M","Not white","1 to 8 years",31,"No","No","No","No","Extrapulmonaryy","Gang. Perif.","Recurrence","Normal","positive",,"Yes","No","No","No","No","No",,"Not performed","Not performed","Not performed","Not performed","Not performed","Not performed","Not performed","Not performed","not performed","not performed","not performed","not performed","ignored","Favorable","15 to 59 years"…
265,2015,355030,"M","Not white","> 8 years",33,"No","No","No","No","Extrapulmonaryy","Gang. Perif.","new case","Normal","positive",,"Yes","No","No","No","Yes","No",,"Not performed","Not performed","Not performed","Not performed","Not performed","Not performed",,"Not performed","not performed","not performed","not performed","not performed","No","Favorable","15 to 59 years",0,0,0,0,0,,
266,2015,355030,"M","White","> 8 years",33,"No","No","No","No","Extrapulmonaryy","Gang. Perif.","new case","Normal","positive",,"Yes","No","No","No","No","No",,"Not performed","Not performed","Not performed","Not performed","Not performed","Not performed","Not performed","Not performed","not performed","not performed","not performed","not performed","Yes","Favorable","15 to 59 years",0,0,0,0,0,0,0
267,2015,355030,"M","Not white","> 8 years",35,"No","No","No","No","Extrapulmonaryy","Gang. Perif.","new case","suspected","positive",,"Yes","No","No","No","No","No",,"negative","negative","Not performed","Not performed","Not performed","Not performed","Not performed","negative","not performed","not performed","not performed","not performed","No","Favorable","15 to 59 years",1,0,0,0,0,0,1
268,2016,355030,"M","Not white","> 8 years",35,"No","No","No","No","Extrapulmonaryy","Gang. Perif.","new case","not performed","positive",,"Yes","No","No","No","No","No",,"Not performed","Not performed","Not performed","Not performed","Not performed","Not performed","Not performed","Not performed",,,"not performed","not performed","ignored","Favorable","15 to 59 years",0,0,0,0,0,0,0
269,2016,355030,"M","Not white","> 8 years",35,"No","No","No","No","Extrapulmonaryy","Gang. Perif.","new case","not performed","positive",,"Yes","No","No","No","No","Yes",,"Not performed","Not performed","Not performed","Not performed","negative","Not performed","negative","Not performed","not performed","not performed","not performed","not performed","No","Favorable","15 to 59 years",0,0,0,1,0,1…
270,2016,355030,"M","ignored","ignored",36,"No","No","No","No","Extrapulmonaryy","Gang. Perif.","new case","Other pathology","positive",,"Yes","No","No","No","No","No",,"Not performed","negative","Not performed","Not performed","Not performed","Not performed","Not performed","Not performed",,,"not performed","not performed","ignored","Favorable","15 to 59 years",1,0,0,0,0,0,1
271,2015,355030,"M","White","> 8 years",36,"No","No","No","No","Extrapulmonaryy","Gang. Perif.","Recurrence","Normal","positive",,"Yes","No","Yes","No","No","Yes",,"negative","negative","negative","negative","negative","Not performed","negative","Not performed","not performed","not performed","not performed","not performed","Yes","Favorable","15 to 59 years",1,1,1,1,0,1,5
272,2015,355030,"M","Not white","> 8 years",37,"No","No","No","No","Extrapulmonaryy","Gang. Perif.","Recurrence","Normal","positive",,"Yes","No","No","No","No","No",,"Not performed","Not performed","Not performed","Not performed","Not performed","Not performed","Not performed","Not performed",,,"not performed","not performed","ignored","Favorable","15 to 59 years",0,0,0,0,0,0,0
273,2015,355030,"M","Not white","ignored",40,"No","No","No","No","Extrapulmonaryy","Gang. Perif.","new case","Normal","positive",,"Yes","No","No","No","No","No",,"Not performed","Not performed","Not performed","Not performed","Not performed","Not performed","Not performed","Not performed","not performed","not performed","not performed","not performed","ignored","Favorable","15 to 59 years",0,0,0,…
274,2015,355030,"M","Not white","> 8 years",40,"No","No","No","No","Extrapulmonaryy","Gang. Perif.","new case","Normal","positive",,"Yes","Yes","No","No","Yes","No",,"negative","Not performed","negative","Not performed","Not performed","Not performed","Not performed","negative","not performed","not performed","not performed","not performed","Yes","Favorable","15 to 59 years",0,1,0,0,0,0,1
275,2015,355030,"M","White","> 8 years",44,"No","No","No","No","Extrapulmonaryy","Gang. Perif.","new case","Other pathology","positive",,"Yes","No","No","No","No","No",,"Not performed","Not performed","Not performed","Not performed","Not performed","Not performed","Not performed","Not performed",,,"not performed","not performed","ignored","Favorable","15 to 59 years",0,0,0,0,0,0,0
276,2015,355030,"M","Not white","> 8 years",46,"No","No","No","No","Extrapulmonaryy","Gang. Perif.","Recurrence","Normal","positive",,"Yes","No","No","No","No","No",,"negative","negative","Not performed","Not performed","Not performed","Not performed","Not performed","Not performed","not performed","not performed","not performed","not performed","No","Favorable","15 to 59 years",1,0,0,0,0,0,1
277,2015,355030,"M","White","1 to 8 years",48,"No","No","No","No","Extrapulmonaryy","Gang. Perif.","new case","not performed","positive",,"No","Yes","No","No","No","Yes",,"Not performed","Not performed","Not performed","Not performed","Not performed","Not performed","Not performed","Not performed",,,"not performed","not performed","ignored","Favorable","15 to 59 years",0,0,0,0,0,0,0
278,2015,355030,"M","Not white","> 8 years",50,"No","No","No",,"Extrapulmonaryy","Gang. Perif.","new case","suspected","positive",,"Yes","No","No","No","No","No",,"negative",,"Not performed","negative","Not performed","negative","negative","Not performed","not performed","not performed","not performed","not performed","Yes","Favorable","15 to 59 years",,0,1,0,1,1,
279,2015,355030,"F","Not white","1 to 8 years",32,"No","No","No","No","Pulmonaryy + Extrapulmonaryyy","Gang. Perif.","new case","suspected","positive",,"Yes","Yes","No","No","Yes","Yes",,"Not performed","Not performed","Not performed","negative","Not performed","Not performed","Not performed","Positive","not performed","not performed","not performed","not performed","No","Favorable","15 to 59 yea…
280,2015,355030,"M","White","ignored",15,"No","No","No","No","Pulmonaryy + Extrapulmonaryyy","Gang. Perif.","new case","suspected","positive",,"Yes","No","No","No","No","No",,"Positive",,,,,,,"Not performed","Detectable result sensitive to Rifampicin ","Detectable","not performed","not performed","ignored","Favorable","15 to 59 years",,,,,,,
281,2015,355030,"M","ignored","> 8 years",17,"No","No","No","No","Pulmonaryy + Extrapulmonaryyy","Gang. Perif.","new case","suspected","positive",,"Yes","No","No","No","No","No",,"Not performed",,,,,,,"Not performed",,,"not performed","not performed","Yes","Favorable","15 to 59 years",,,,,,,
282,2015,355030,"M","White","> 8 years",28,"No","No","No","No","Extrapulmonaryy","GeniturinÃ¡ria","Recurrence","not performed","positive",,"Yes","No","No","No","No","No",,"Not performed","Not performed","Not performed","Not performed","Not performed","Not performed","Not performed","Not performed",,,"not performed","not performed","ignored","Favorable","15 to 59 years",0,0,0,0,0,0,0
283,2015,355030,"M","White","> 8 years",34,"No","No","No","No","Extrapulmonaryy","Other","new case","Normal","positive",,"Yes","No","No","No","No","No",,"Not performed","Not performed","Not performed","Not performed","Not performed","Not performed","Not performed","Not performed","not performed","not performed","not performed","not performed","ignored","Favorable","15 to 59 years",0,0,0,0,0,0,0
284,2015,355030,"M","White","1 to 8 years",40,"No","No","No","No","Extrapulmonaryy","Other","new case","suspected","positive",,"Yes","No","No","No","No","No",,"Not performed","Not performed","Not performed","Not performed","Not performed","Not performed","Not performed","Not performed","not performed","not performed","not performed","not performed","ignored","Favorable","15 to 59 years",0,0,0,0,0…
285,2015,355030,"M","White","ignored",35,"No","No","No",,"Pulmonaryy + Extrapulmonaryyy","Other","new case","suspected","positive",,"Yes","No","No","No","Yes","No",,"negative","Not performed","Not performed","Not performed","Not performed","Not performed","Not performed","Not performed",,,"not performed","not performed","ignored","Favorable","15 to 59 years",0,0,0,0,0,0,0
286,2015,355030,"F","ignored","ignored",30,"No","No","No","No","Extrapulmonaryy","MeningoencefÃ¡lico","Ruturn after loss to follow up","Normal","positive",,"Yes","No","No","No","No","No",,"Not performed","Not performed","Not performed","Not performed","negative","Not performed","Not performed","negative","No detectÃ¡ve","Not detectable","not performed","not performed","No","Favorable","15 to 59 y…
287,2015,355030,"F","Not white","> 8 years",36,"No","No","No","No","Extrapulmonaryy","MeningoencefÃ¡lico","new case","not performed","positive",,"Yes","No","No","No","No","No",,"negative","Not performed","Not performed","Not performed","Not performed","Not performed","Not performed","negative","not performed","not performed","not performed","not performed","Yes","Favorable","15 to 59 years",0,0,0…
288,2017,355030,"F","Not white","> 8 years",38,"No","No","No","No","Extrapulmonaryy","MeningoencefÃ¡lico","new case","Other pathology","positive","Yes","Yes","No","No","No","No","No",,"negative","Not performed","Not performed","Not performed","Not performed","Not performed","Not performed","negative","not performed","not performed","not performed","not performed","ignored","Favorable","15 to 59 y…
289,2015,355030,"F","Not white","ignored",48,"No","No","No","No","Extrapulmonaryy","MeningoencefÃ¡lico","new case","Normal","positive",,"Yes","No","Yes","No","No","No",,"Not performed",,"Not performed","negative","Not performed","Not performed","negative","Not performed","No detectÃ¡ve","Not detectable","not performed","not performed","Yes","Favorable","15 to 59 years",,0,1,0,0,1,
290,2015,355030,"F","ignored","ignored",49,"No","No","No",,"Extrapulmonaryy","MeningoencefÃ¡lico","Ruturn after loss to follow up","suspected","positive","Yes","Yes","No","No","No","No","No",,"Not performed","negative","Not performed","Not performed","Not performed","Not performed","Not performed","Not performed","not performed","not performed","not performed","not performed","ignored","Favorable…
291,2015,355030,"M","Not white","> 8 years",20,"No","No","No",,"Extrapulmonaryy","MeningoencefÃ¡lico","new case","Normal","positive",,"Yes","No","No","No","No","No",,"negative","Not performed","Not performed","Not performed","Not performed","Not performed","Not performed",,,,"not performed","not performed","ignored","Favorable","15 to 59 years",0,0,0,0,0,0,0
292,2015,355030,"M","Not white","1 to 8 years",37,"No","No","No","No","Extrapulmonaryy","MeningoencefÃ¡lico","new case","not performed","positive",,"Yes","No","No","No","No","Yes",,"negative","Not performed","Not performed","Not performed","Not performed","Not performed","Not performed","Not performed","not performed","not performed","not performed","not performed","No","Favorable","15 to 59 year…
293,2015,355030,"M","White","ignored",40,"No","No","No","No","Extrapulmonaryy","MeningoencefÃ¡lico","new case","suspected","positive","No","Yes","No","No","No","No","No",,"negative","Not performed","Not performed","Not performed","Not performed","Not performed","Not performed","Not performed","not performed","not performed","not performed","not performed","No","Favorable","15 to 59 years",0,0,0,0…
294,2015,355030,"M","White","> 8 years",53,"No","No","No","No","Extrapulmonaryy","MeningoencefÃ¡lico","new case","Normal","positive",,"Yes","No","No","No","Yes","No",,"Not performed","Not performed","Not performed","Not performed","Not performed","Not performed","Not performed","Not performed","not performed","not performed","not performed","not performed","No","Favorable","15 to 59 years",0,0,0,…
295,2015,355030,"M","White","> 8 years",27,"No","No","No",,"Pulmonaryy + Extrapulmonaryyy","Miliar","new case","Normal","positive",,"Yes","No","No","No","No","No",,"negative","Not performed","Not performed","Not performed","Not performed","Not performed","Not performed","Not performed",,,"not performed","not performed","ignored","Favorable","15 to 59 years",0,0,0,0,0,0,0
296,2015,355030,"M","White","> 8 years",30,"No","No","No","No","Pulmonaryy + Extrapulmonaryyy","Miliar","new case","suspected","positive",,"Yes","Yes","No","No","Yes","No",,"negative","Not performed","Not performed","Not performed","Not performed","Not performed","Not performed","Not performed","not performed","not performed","not performed","not performed","Yes","Favorable","15 to 59 years",0,0,…
297,2015,355030,"F","Not white","> 8 years",29,"No","No","No","No","Pulmonaryy + Extrapulmonaryyy","Miliar","new case","suspected","positive","Yes","Yes","No","No","No","No","No",,"Positive","Not performed","Not performed","Not performed","Not performed","Not performed","Not performed","Positive","not performed","not performed","not performed","not performed","ignored","Favorable","15 to 59 years…
298,2015,355030,"F","White","ignored",31,"No","No","No","No","Pulmonaryy + Extrapulmonaryyy","Miliar","new case","Normal","positive",,"Yes","No","No","No","No","No",,"Not performed","Not performed","Not performed","Not performed","Not performed","Not performed","Not performed","Not performed","not performed","not performed","not performed","not performed","ignored","Favorable","15 to 59 years",0,…
299,2015,355030,"F","White","1 to 8 years",34,"No","No","No","No","Pulmonaryy + Extrapulmonaryyy","Miliar","Ruturn after loss to follow up","suspected","positive",,"Yes","No","No","No","No","No",,"negative","Not performed","Not performed","negative","Not performed","Not performed","Not performed","Positive","not performed","not performed","not performed","not performed","ignored","Favorable","15 …
300,2015,355030,"F","White","> 8 years",44,"No","No","No","No","Pulmonaryy + Extrapulmonaryyy","Miliar","Ruturn after loss to follow up","suspected","positive",,"Yes","No","No","No","No","No",,"Not performed","negative","negative","Not performed","negative",,"Not performed","negative","Detectable result sensitive to Rifampicin ","Detectable","not performed","not performed","No","Favorable","15 to…
301,2015,355030,"M","Not white","> 8 years",23,"No","No","No","No","Pulmonaryy + Extrapulmonaryyy","Miliar","new case","not performed","positive",,"Yes","No","No","No","No","No",,"Positive","Not performed","Not performed","Not performed","Not performed","negative","Not performed","Not performed","Detectable result sensitive to Rifampicin ","Detectable","not performed","not performed","Yes","Favor…
302,2015,355030,"M","Not white","ignored",32,"No","No","No",,"Pulmonaryy + Extrapulmonaryyy","Miliar","new case","suspected","positive",,"Yes","No","No","No","No","No",,"negative","Not performed","Not performed","Not performed","Not performed","Not performed","Not performed","Positive","not performed","not performed","not performed","not performed","ignored","Favorable","15 to 59 years",0,0,0,0,0…
303,2015,355030,"M","White","> 8 years",32,"No","No","No","No","Pulmonaryy + Extrapulmonaryyy","Other","new case","suspected","positive",,"Yes","No","No","No","No","No",,"negative","negative","Not performed","Not performed","Not performed","negative","Not performed","negative","No detectÃ¡ve","Not detectable","not performed","not performed","Yes","Favorable","15 to 59 years",1,0,0,0,1,0,2
304,2015,355030,"F","White","0",43,"No","No","No","No","Pulmonaryy + Extrapulmonaryyy","Other","new case","suspected","positive",,"Yes","No","No","Yes","No","No",,"Positive","negative","Not performed","Not performed","negative","Not performed","Not performed","Not performed","not performed","not performed","not performed","not performed","Yes","Favorable","15 to 59 years",1,0,0,1,0,0,2
305,2015,355030,"F","White","> 8 years",45,"No","No","No","No","Extrapulmonaryy","Ã“ssea","new case","suspected","positive","ignored","Yes","No","No","No","No","No",,"Not performed","Not performed","Not performed","Not performed","Not performed","Not performed","Not performed","Not performed","not performed","not performed","not performed","not performed","ignored","Favorable","15 to 59 years",0,…
306,2015,355030,"M","White","> 8 years",41,"No","No","No","No","Extrapulmonaryy","Ã“ssea","new case","not performed","positive",,"Yes","No","No","No","No","No",,"Not performed","Not performed","Not performed","Not performed","Not performed","Not performed","Not performed","Not performed","not performed","not performed","not performed","not performed","ignored","Favorable","15 to 59 years",0,0,0,0…
307,2015,355030,"M","White","> 8 years",41,"No","No","No",,"Extrapulmonaryy","Ã“ssea","new case","not performed","positive",,"Yes","Yes","No","No","No","No",,"Not performed","Not performed","Not performed","Not performed","Not performed","Not performed","Not performed","Not performed","not performed","not performed","not performed","not performed","ignored","Favorable","15 to 59 years",0,0,0,0,0,…
308,2015,355030,"M","White","> 8 years",42,"No","No","No","No","Extrapulmonaryy","Ã“ssea","Recurrence","Normal","positive",,"Yes","No","No","No","No","No",,"Not performed","Not performed","Not performed","negative","Not performed","Not performed","Not performed","Not performed",,,"not performed","not performed","ignored","Favorable","15 to 59 years",0,0,1,0,0,0,1
309,2015,355030,"F","Not white","> 8 years",26,"No","No","No","No","Extrapulmonaryy","Other","new case","not performed","positive",,"Yes","No","No","No","No","No",,"Not performed","Not performed","Not performed","Not performed","Not performed","Not performed","Not performed","Not performed","not performed","not performed","not performed","not performed","ignored","Favorable","15 to 59 years",0,0,…
310,2015,355030,"M","Not white","> 8 years",29,"No","No","No","No","Extrapulmonaryy","Other","new case","Normal","positive",,"Yes","No","No","No","No","No",,"Not performed","Not performed","Not performed","Not performed","Not performed","Not performed","Not performed","Not performed","not performed","not performed","not performed","not performed","ignored","Favorable","15 to 59 years",0,0,0,0,0,0…
311,2015,355030,"M","White","ignored",40,"No","No","No",,"Extrapulmonaryy","Other","new case","Normal","positive",,"Yes","Yes","No","No","Yes","No",,"negative","Not performed","negative",,,,,"negative","not performed","not performed","not performed","not performed","No","Favorable","15 to 59 years",0,1,,,,,
312,2015,355030,"M","ignored","1 to 8 years",50,"No","No","No","No","Extrapulmonaryy","Other","new case","Normal","positive",,"Yes","No","No","No","No","No",,"negative","Not performed","Not performed","Not performed","Not performed","Not performed","Not performed","Not performed","not performed","not performed","not performed","not performed","ignored","Favorable","15 to 59 years",0,0,0,0,0,0,0
313,2015,355030,"M","Not white","ignored",35,"No","No","No",,"Pulmonaryy + Extrapulmonaryyy","Other","new case","Normal","positive",,"Yes","No","No","No","No","No",,"Positive","Not performed","Not performed","Not performed","Not performed","Not performed","Not performed","Not performed","not performed","not performed","not performed","not performed","Yes","Favorable","15 to 59 years",0,0,0,0,0,0,0
314,2015,355030,"M","Not white","> 8 years",51,"No","No","No","No","Pulmonaryy + Extrapulmonaryyy","Other","new case","suspected","positive",,"Yes","Yes","No","No","Yes","No",,"Not performed","Not performed","Not performed","negative","Not performed","Not performed","Not performed","Not performed","not performed","not performed","not performed","not performed","No","Favorable","15 to 59 years",0,…
315,2015,355030,"M","Not white","> 8 years",26,"No","No","No","No","Pulmonaryy + Extrapulmonaryyy","CutÃ¢nea","new case","Normal","positive",,"Yes","No","No","No","No","No",,"Not performed","Not performed","Not performed","Not performed","Not performed","negative","Not performed","Positive","not performed","not performed","not performed","not performed","ignored","Favorable","15 to 59 years",0,0,…
316,2015,355030,"M","Not white","1 to 8 years",48,"No","No","No","No","Extrapulmonaryy","Pleural","new case","suspected","positive",,"Yes","No","No","No","No","No",,"negative","negative","Not performed","Not performed","Not performed","Not performed","Not performed","Not performed","not performed","not performed","not performed","not performed","No","Favorable","15 to 59 years",1,0,0,0,0,0,1
317,2015,355030,"F","White","> 8 years",33,"No","No","No","No","Extrapulmonaryy","Pleural","new case","suspected","positive",,"Yes","No","No","No","No","No",,"Not performed","Not performed","Not performed","Not performed","Not performed","Not performed","Not performed","Not performed","not performed","not performed","not performed","not performed","ignored","Favorable","15 to 59 years",0,0,0,0,0,…
318,2015,355030,"F","Not white","1 to 8 years",35,"No","No","No",,"Extrapulmonaryy","Pleural","new case","not performed","positive",,"Yes","No","No","No","No","No",,"Not performed","Not performed","negative","Not performed","Not performed","Not performed","Not performed","negative","No detectÃ¡ve","Not detectable","not performed","not performed","Yes","Favorable","15 to 59 years",0,1,0,0,0,0,1
319,2015,355030,"F","White","1 to 8 years",39,"No","No","No","No","Extrapulmonaryy","Pleural","new case","suspected","positive",,"Yes","No","No","No","No","No",,"negative","Not performed","Not performed","Not performed","Not performed","negative","Not performed","negative","No detectÃ¡ve","Not detectable","not performed","not performed","ignored","Favorable","15 to 59 years",0,0,0,0,1,0,1
320,2015,355030,"F","White","1 to 8 years",43,"No","No","No","No","Extrapulmonaryy","Pleural","new case","suspected","positive",,"Yes","No","No","No","No","No",,"negative","Not performed","Not performed","Not performed","Not performed","Not performed","Not performed","Not performed","not performed","not performed","not performed","not performed","ignored","Favorable","15 to 59 years",0,0,0,0,0,0,0
321,2015,355030,"F","Not white","1 to 8 years",47,"No","No","No","No","Extrapulmonaryy","Pleural","Recurrence","not performed","positive",,"No","No","No","No","No","No",,"Not performed","Not performed","Not performed","Not performed","negative","Not performed","negative","Not performed","not performed","not performed","not performed","not performed","Yes","Favorable","15 to 59 years",0,0,0,1,0,1,2
322,2015,355030,"M","White","> 8 years",22,"No","No","No","No","Extrapulmonaryy","Pleural","new case","suspected","positive",,"Yes","No","No","No","No","No",,"Not performed","negative","Not performed","Not performed","negative","Not performed","negative","Not performed","not performed","not performed","not performed","not performed","Yes","Favorable","15 to 59 years",1,0,0,1,0,1,3
323,2015,355030,"M","White","1 to 8 years",29,"No","No","No","No","Extrapulmonaryy","Pleural","new case","suspected","positive",,"Yes","Yes","No","No","Yes","No",,"negative","Not performed","Not performed","Not performed","Not performed","Not performed","Not performed","Not performed","not performed","not performed","not performed","not performed","Yes","Favorable","15 to 59 years",0,0,0,0,0,0,0
324,2015,355030,"M","White","1 to 8 years",31,"No","No","No",,"Extrapulmonaryy","Pleural","Ruturn after loss to follow up","suspected","positive",,"Yes","No","No","No","No","No",,"negative","negative","negative","Not performed","Not performed","Not performed","Not performed","Not performed","not performed","not performed","not performed","not performed","ignored","Favorable","15 to 59 years",1,1,…
325,2015,355030,"M","Not white","ignored",36,"No","No","No",,"Extrapulmonaryy","Pleural","new case","suspected","positive",,"Yes","No","No","No","No","No",,"Not performed","Not performed","Not performed","Not performed","Not performed","Not performed","Not performed","Not performed","not performed","not performed","not performed","not performed","ignored","Favorable","15 to 59 years",0,0,0,0,0,0,0
326,2015,355030,"M","Not white","1 to 8 years",40,"No","No","No","No","Extrapulmonaryy","Pleural","new case","suspected","positive",,"No","No","No","No","No","Yes",,"negative","negative",,,,,,"negative","not performed","not performed","not performed","not performed","Yes","Favorable","15 to 59 years",1,,,,,,
327,2015,355030,"M","White","> 8 years",44,"No","No","No","No","Extrapulmonaryy","Pleural","Recurrence","suspected","positive",,"Yes","No","No","No","No","Yes",,"negative","Not performed","Not performed","Not performed",,,,"Not performed","not performed","not performed","not performed","not performed","ignored","Favorable","15 to 59 years",0,0,0,,,,
328,2015,355030,"M","White","1 to 8 years",45,"No","No","No","No","Extrapulmonaryy","Pleural","new case","suspected","positive",,"No","Yes","No","No","Yes","No",,"negative","negative",,,,,,"In progress",,,"not performed","not performed","No","Favorable","15 to 59 years",1,,,,,,
329,2015,355030,"M","White","> 8 years",47,"No","No","No","No","Extrapulmonaryy","Pleural","new case","not performed","positive",,"Yes","No","No","No","No","No",,"Not performed","Not performed","Not performed","Not performed","Not performed","Not performed","Not performed","Not performed",,,"not performed","not performed","ignored","Favorable","15 to 59 years",0,0,0,0,0,0,0
330,2015,355030,"M","White","> 8 years",48,"No","No","No","No","Extrapulmonaryy","Pleural","new case","not performed","positive",,"Yes","No","No","No","No","Yes",,"Not performed","Not performed","Not performed","Not performed","Not performed","Not performed","Not performed",,,,"not performed","not performed","ignored","Favorable","15 to 59 years",0,0,0,0,0,0,0
331,2015,355030,"M","ignored","ignored",50,"No","No","No",,"Extrapulmonaryy","Pleural","Recurrence","suspected","positive",,"Yes","No","No","No","No","No",,"Not performed","Not performed","Not performed","Not performed","Not performed","Not performed","Not performed","Not performed","not performed","not performed","not performed","not performed","ignored","Favorable","15 to 59 years",0,0,0,0,0,0,0
332,2015,355030,"M","White","ignored",55,"No","No","No",,"Extrapulmonaryy","Pleural","new case","Normal","positive",,"Yes","Yes","No","No","No","Yes",,"negative","Not performed","Not performed","negative","Not performed","negative","Not performed","negative","not performed","not performed","not performed","not performed","ignored","Favorable","15 to 59 years",0,0,1,0,1,0,2
333,2015,355030,"F","Not white","1 to 8 years",27,"No","No","No","No","Pulmonaryy + Extrapulmonaryyy","Pleural","new case","not performed","positive",,"Yes","No","No","No","No","No",,"Not performed","Not performed","Not performed","Not performed","Not performed","Not performed","negative","Positive","not performed","not performed","not performed","not performed","ignored","Favorable","15 to 59 ye…
334,2015,355030,"M","White","ignored",22,"No","No","No","No","Pulmonaryy + Extrapulmonaryyy","Pleural","new case","suspected","positive",,"Yes","No","No","No","No","No",,"negative","Not performed","Not performed","Not performed","Not performed","Not performed","Not performed","negative","No detectÃ¡ve","Not detectable","not performed","not performed","ignored","Favorable","15 to 59 years",0,0,0,0…
335,2015,355030,"F","Not white","1 to 8 years",47,"No","No","No","No","Extrapulmonaryy","GeniturinÃ¡ria","new case","not performed","positive",,"Yes","No","No","No","No","No",,"Not performed","Not performed","negative","negative","negative","Not performed","negative","Not performed","not performed","not performed","not performed","not performed","ignored","Favorable","15 to 59 years",0,1,1,1,0,1,4
336,2015,355030,"M","White","> 8 years",38,"No","No","No","No","Pulmonaryy + Extrapulmonaryyy",,"new case","suspected","positive",,"Yes","No","No","No","No","No",,"Not performed","Not performed","Not performed","Not performed","Not performed","Not performed","Not performed","Not performed","not performed","not performed","not performed","not performed","ignored","Favorable","15 to 59 years",0,0,0…
337,2015,355030,"M","White","> 8 years",38,"No","No","No","No","Pulmonaryy + Extrapulmonaryyy",,"new case","suspected","positive",,"Yes","Yes","No","No","Yes","Yes",,"Positive","Not performed","negative","negative","negative","Not performed","negative","Positive",,,"not performed","not performed","ignored","Favorable","15 to 59 years",0,1,1,1,0,1,4
338,2016,355030,"M","White","ignored",39,"No","No","No","No","Pulmonaryy + Extrapulmonaryyy",,"new case","suspected","positive",,"Yes","No","No","No","No","No",,"negative",,,,,,,"Not performed","not performed","not performed","not performed","not performed","ignored","Favorable","15 to 59 years",,,,,,,
339,2015,355030,"M","White","> 8 years",39,"No","No","No",,"Pulmonaryy + Extrapulmonaryyy",,"new case","Normal","positive",,"Yes","No","No","No","No","No",,"Positive","Not performed","Not performed","negative","Not performed","Not performed","Not performed",,"Detectable result sensitive to Rifampicin ","Detectable","not performed","not performed","No","Favorable","15 to 59 years",0,0,1,0,0,0,1
340,2015,355030,"M","Not white","> 8 years",46,"No","No","No","No","Pulmonaryy + Extrapulmonaryyy",,"new case","not performed","positive",,"Yes","No","No","No","No","No",,"Positive","Not performed","negative","negative","Not performed","negative","Not performed","negative","Detectable result sensitive to Rifampicin ","Detectable","not performed","not performed","Yes","Favorable","15 to 59 years",…
341,2015,355030,"M","White","1 to 8 years",51,"No","No","No","No","Pulmonaryy + Extrapulmonaryyy",,"new case","suspected","positive",,"Yes","No","No","No","No","No",,"negative","Not performed","Not performed","Not performed","Not performed","Not performed","Not performed","negative","not performed","not performed","not performed","not performed","No","Favorable","15 to 59 years",0,0,0,0,0,0,0
342,2015,355030,"M","ignored","1 to 8 years",51,"No","No","No","No","Pulmonaryy + Extrapulmonaryyy",,"Ruturn after loss to follow up","suspected","positive",,"Yes","No","No","No","No","No",,"negative","negative","Not performed","Not performed","negative","Not performed","negative","Positive","Detectable result sensitive to Rifampicin ","Detectable","not performed","not performed","Yes","Favorable…
343,2015,355030,"M","Not white","ignored",55,"No","No","No",,"Pulmonaryy + Extrapulmonaryyy",,"Recurrence","suspected","positive",,"Yes","No","No","No","No","No",,"negative",,,,,,,"negative","No detectÃ¡ve","Not detectable","not performed","not performed","No","Favorable","15 to 59 years",,,,,,,
344,2015,355030,"M","ignored","ignored",56,"No","No","No","No","Pulmonaryy + Extrapulmonaryyy",,"new case","suspected","positive",,"Yes","No","No","No","No","No",,"negative",,,,,,,"Not performed","not performed","not performed","not performed","not performed","ignored","Favorable","15 to 59 years",,,,,,,
345,2015,355030,"M","White","ignored",68,"No","No","No",,"Pulmonaryy + Extrapulmonaryyy",,"new case","suspected","positive",,"Yes","No","No","No","No","No",,"negative","Not performed","Not performed","Not performed","Not performed","Not performed","Not performed","Not performed",,,"not performed","not performed","No","Favorable","> 59 years",0,0,0,0,0,0,0
346,2015,355030,"F","Not white","ignored",15,"No","No","No","No","Pulmonary",,"new case","suspected","positive",,"Yes","No","No","No","No","No",,"Positive","Not performed","Not performed","Not performed","Not performed",,,"Positive","Detectable result sensitive to Rifampicin ","Detectable","not performed","not performed","ignored","Favorable","15 to 59 years",0,0,0,0,,,
347,2015,355030,"F","Not white","> 8 years",20,"No","No","No",,"Pulmonary",,"new case","suspected","positive",,"Yes","No","No","No","No","No",,"negative",,,,,"negative","Not performed","negative","No detectÃ¡ve","Not detectable","not performed","not performed","No","Favorable","15 to 59 years",,,,,1,0,
348,2015,355030,"F","Not white","> 8 years",22,"No","No","No","No","Pulmonary",,"new case","not performed","positive","ignored","Yes","No","No","No","No","No",,"Positive","Not performed","Not performed","Not performed","Not performed","Not performed","Not performed","Positive","not performed","not performed","not performed","not performed","No","Favorable","15 to 59 years",0,0,0,0,0,0,0
349,2015,355030,"F","Not white","> 8 years",22,"No","No","No","No","Pulmonary",,"new case","suspected","positive",,"Yes","No","No","No","No","No",,"negative","Positive","Not performed","negative","negative","negative","negative","Not performed","not performed","not performed","not performed","not performed","ignored","Favorable","15 to 59 years",1,0,1,1,1,1,5
350,2015,355030,"F","White","> 8 years",27,"No","No","No",,"Pulmonary",,"new case","suspected","positive",,"Yes","No","No","No","Yes","No",,"Positive","Not performed","Not performed","Not performed","negative","negative","Not performed","Not performed","not performed","not performed","not performed","not performed","ignored","Favorable","15 to 59 years",0,0,0,1,1,0,2
351,2015,355030,"F","Not white","> 8 years",27,"No","No","No","No","Pulmonary",,"new case","suspected","positive",,"Yes","No","No","No","No","No",,"Positive","negative","Not performed","negative","Not performed","negative","negative","Positive","Detectable result sensitive to Rifampicin ","Detectable","not performed","not performed","No","Favorable","15 to 59 years",1,0,1,0,1,1,4
352,2016,355030,"F","White","1 to 8 years",27,"No","No","No",,"Pulmonary",,"Ruturn after loss to follow up","suspected","positive",,"Yes","No","No","No","No","No",,"Not performed","Not performed","Not performed","Not performed","Not performed","Not performed","Not performed","Not performed","not performed","not performed","not performed","not performed","ignored","Favorable","15 to 59 years",0,0,…
353,2015,355030,"F","White","1 to 8 years",28,"No","No","No","No","Pulmonary",,"Ruturn after loss to follow up","suspected","positive",,"Yes","No","No","No","Yes","No",,"negative","Not performed","Not performed","Not performed","Not performed","Not performed","Not performed","negative","Inconclusivo","Inconclusivo","not performed","not performed","No","Favorable","15 to 59 years",0,0,0,0,0,0,0
354,2015,355030,"F","White","> 8 years",29,"No","No","No","No","Pulmonary",,"new case","not performed","positive",,"Yes","No","No","No","No","Yes",,"Positive","Not performed","Not performed","Not performed","Not performed","Not performed","Not performed","negative","Detectable result sensitive to Rifampicin ","Detectable","not performed","not performed","No","Favorable","15 to 59 years",0,0,0,0,0…
355,2015,355030,"F","Not white","> 8 years",30,"No","No","No","No","Pulmonary",,"new case","suspected","positive",,"No","No","No","No","No","No",,"Not performed","Positive","negative","negative","Not performed","Not performed","Not performed","Not performed","not performed","not performed","not performed","not performed","Yes","Favorable","15 to 59 years",1,1,1,0,0,0,3
356,2015,355030,"F","White","> 8 years",33,"No","No","No","No","Pulmonary",,"new case","suspected","positive",,"Yes","No","No","No","No","No",,"negative","negative","negative","Not performed","negative","negative","negative","Not performed","No detectÃ¡ve","Not detectable","not performed","not performed","Yes","Favorable","15 to 59 years",1,1,0,1,1,1,5
357,2015,355030,"F","White","> 8 years",37,"No","No","No","No","Pulmonary",,"new case","suspected","positive",,"No","Yes","No","No","No","No",,"negative","negative","negative","Not performed","Not performed","Not performed","Not performed","Not performed","not performed","not performed","not performed","not performed","Yes","Favorable","15 to 59 years",1,1,0,0,0,0,2
358,2015,355030,"F","Not white","> 8 years",37,"No","No","No","No","Pulmonary",,"new case","suspected","positive",,"Yes","No","No","No","No","No",,"Positive","Positive","negative","negative","negative","negative","negative","negative",,,"not performed","not performed","Yes","Favorable","15 to 59 years",1,1,1,1,1,1,6
359,2015,355030,"F","Not white","1 to 8 years",37,"No","No","No","No","Pulmonary",,"new case","not performed","positive",,"Yes","No","No","No","No","No",,"Not performed","Not performed","Not performed","Not performed","Not performed","Not performed","Not performed","Not performed","not performed","not performed","not performed","not performed","ignored","Favorable","15 to 59 years",0,0,0,0,0,0,0
360,2015,355030,"F","White","> 8 years",38,"No","No","No","No","Pulmonary",,"new case","not performed","positive",,"No","No","No","No","No","No",,"negative","Not performed","Not performed","Not performed","Not performed","Not performed","Not performed","negative","not performed","not performed","not performed","not performed","ignored","Favorable","15 to 59 years",0,0,0,0,0,0,0
361,2015,355030,"F","White","> 8 years",38,"No","No","No","No","Pulmonary",,"new case","suspected","positive",,"Yes","No","No","Yes","No","No",,"negative","Not performed","Not performed","Not performed","Not performed","Not performed","negative","Not performed","not performed","not performed","not performed","not performed","No","Favorable","15 to 59 years",0,0,0,0,0,1,1
362,2015,355030,"F","White","> 8 years",38,"No","No","No","No","Pulmonary",,"new case","suspected","positive",,"Yes","No","No","No","No","No",,"negative","Not performed","Not performed","Not performed","Not performed","Not performed","Not performed","Not performed","Detectable result sensitive to Rifampicin ","Detectable","not performed","not performed","ignored","Favorable","15 to 59 years",0,0,…
363,2015,355030,"F","Not white","1 to 8 years",39,"No","No","No","No","Pulmonary",,"new case","suspected","positive","Yes","Yes","Yes","No","No","Yes","No",,"Not performed","Not performed","negative","Not performed","Not performed","negative","Not performed","Not performed","Detectable result sensitive to Rifampicin ","Detectable","not performed","not performed","Yes","Favorable","15 to 59 years"…
364,2015,355030,"F","ignored","> 8 years",40,"No","No","No","No","Pulmonary",,"new case","not performed","positive",,"Yes","Yes","No","No","Yes","No",,"Positive","Not performed","Not performed","Not performed","Not performed","negative","Not performed","Positive",,,"not performed","not performed","Yes","Favorable","15 to 59 years",0,0,0,0,1,0,1
365,2015,355030,"F","Not white","1 to 8 years",40,"No","No","No",,"Pulmonary",,"Recurrence","suspected","positive",,"Yes","No","No","No","Yes","No",,"Positive","Positive","negative","Not performed","Not performed","Not performed","Not performed","Not performed","not performed","not performed","not performed","not performed","ignored","Favorable","15 to 59 years",1,1,0,0,0,0,2
366,2015,355030,"F","Not white","> 8 years",41,"No","No","No",,"Pulmonary",,"new case","suspected","positive",,"Yes","No","No","No","No","No",,"negative","Not performed","Not performed","Not performed","Not performed","Not performed","Not performed","Not performed","not performed","not performed","not performed","not performed","No","Favorable","15 to 59 years",0,0,0,0,0,0,0
367,2015,355030,"F","Not white","1 to 8 years",41,"No","No","No","No","Pulmonary",,"Recurrence","suspected","positive","ignored","Yes","Yes","No","No","Yes","Yes",,"negative","Not performed","negative","negative","negative","Not performed","negative","negative","not performed","not performed","not performed","not performed","Yes","Favorable","15 to 59 years",0,1,1,1,0,1,4
368,2016,355030,"F","Not white","> 8 years",41,"No","No","No","No","Pulmonary",,"Ruturn after loss to follow up","suspected","positive",,"Yes","No","No","No","Yes","No",,"negative","negative","negative","Not performed","Not performed","Not performed","Not performed","Not performed","not performed","not performed","not performed","not performed","ignored","Favorable","15 to 59 years",1,1,0,0,0,0,2
369,2015,355030,"F","White","1 to 8 years",42,"No","No","No","No","Pulmonary",,"new case","not performed","positive",,"Yes","No","No","No","No","No",,"negative","Not performed","Not performed","Not performed","Not performed","Not performed","Not performed","Positive","No detectÃ¡ve","Not detectable","not performed","not performed","No","Favorable","15 to 59 years",0,0,0,0,0,0,0
370,2015,355030,"F","Not white","1 to 8 years",44,"No","No","No","No","Pulmonary",,"new case","not performed","positive",,"Yes","No","No","No","No","No",,"Positive","Not performed","Not performed","negative","negative","negative","Not performed","Not performed",,,"not performed","not performed","No","Favorable","15 to 59 years",0,0,1,1,1,0,3
371,2015,355030,"F","White","> 8 years",46,"No","No","No",,"Pulmonary",,"new case","not performed","positive","ignored","No","No","No","No","No","No",,"Positive","Not performed","negative","Not performed","Not performed","Not performed","Not performed","Not performed","not performed","not performed","not performed","not performed","No","Favorable","15 to 59 years",0,1,0,0,0,0,1
372,2015,355030,"F","Not white","> 8 years",46,"No","No","No","No","Pulmonary",,"new case","suspected","positive",,"Yes","No","No","No","Yes","Yes",,"negative","negative","Not performed","Not performed","Not performed","Not performed",,"negative","not performed","not performed","not performed","not performed","Yes","Favorable","15 to 59 years",1,0,0,0,0,,
373,2015,355030,"F","White","> 8 years",47,"No","No","No","No","Pulmonary",,"new case","suspected","positive",,"No","No","No","No","No","No",,"Not performed","Not performed","Not performed","Not performed","Not performed","Not performed","Not performed","Not performed","not performed","not performed","not performed","not performed","ignored","Favorable","15 to 59 years",0,0,0,0,0,0,0
374,2015,355030,"F","Not white","1 to 8 years",47,"No","No","No","No","Pulmonary",,"new case","suspected","positive",,"Yes","No","No","No","No","No",,"Not performed","Not performed","Not performed","Not performed","Not performed","Not performed","negative","Not performed","Detectable result sensitive to Rifampicin ","Detectable","not performed","not performed","ignored","Favorable","15 to 59 year…
375,2015,355030,"F","White","> 8 years",49,"No","No","No","No","Pulmonary",,"new case","suspected","positive",,"Yes","Yes","No","No","No","No",,"Not performed","Not performed","negative","Not performed","Not performed","Not performed","negative","negative","No detectÃ¡ve","Not detectable","not performed","not performed","Yes","Favorable","15 to 59 years",0,1,0,0,0,1,2
376,2015,355030,"F","Not white","1 to 8 years",50,"No","No","No","No","Pulmonary",,"new case","not performed","positive",,"Yes","No","No","No","No","No",,"negative","Not performed","negative","negative","Not performed","negative","Not performed","Positive","Detectable result sensitive to Rifampicin ","Detectable","not performed","not performed","No","Favorable","15 to 59 years",0,1,1,0,1,0,3
377,2015,355030,"F","Not white","1 to 8 years",50,"No","No","No",,"Pulmonary",,"Recurrence","suspected","positive",,"Yes","No","No","No","No","No",,"negative","Not performed","Not performed","Not performed","Not performed","negative",,"negative","No detectÃ¡ve","Not detectable","not performed","not performed","No","Favorable","15 to 59 years",0,0,0,0,1,,
378,2015,355030,"F","Not white","1 to 8 years",51,"No","No","No","No","Pulmonary",,"Ruturn after loss to follow up","suspected","positive",,"Yes","No","No","No","No","No",,"negative","Not performed","Not performed","Not performed","Not performed","Not performed","Not performed","negative",,,"not performed","not performed","ignored","Favorable","15 to 59 years",0,0,0,0,0,0,0
379,2015,355030,"F","Not white","> 8 years",52,"No","No","No","No","Pulmonary",,"Recurrence","Normal","positive",,"Yes","No","No","No","No","No",,"negative",,"negative",,,,,"negative",,,"not performed","not performed","Yes","Favorable","15 to 59 years",,1,,,,,
380,2015,355030,"F","White","1 to 8 years",54,"No","No","No","No","Pulmonary",,"new case","suspected","positive",,"Yes","No","No","No","No","No",,"Positive","Not performed","Not performed","Not performed","Not performed",,"Not performed","Positive","not performed","not performed","not performed","not performed","ignored","Favorable","15 to 59 years",0,0,0,0,,0,
381,2015,355030,"F","Not white","> 8 years",54,"No","No","No","No","Pulmonary",,"new case","suspected","positive",,"Yes","No","No","No","No","No",,"negative","Not performed","negative","Not performed","Not performed","Not performed","Not performed","Not performed","not performed","not performed","not performed","not performed","ignored","Favorable","15 to 59 years",0,1,0,0,0,0,1
382,2015,355030,"F","Not white","> 8 years",55,"No","No","No",,"Pulmonary",,"new case","not performed","positive","ignored","No","No","No","No","No","No",,"negative","Not performed","Not performed","Not performed","Not performed","Not performed","Not performed","Not performed","not performed","not performed","not performed","not performed","ignored","Favorable","15 to 59 years",0,0,0,0,0,0,0
383,2015,355030,"F","Not white","1 to 8 years",56,"No","No","No","Yes","Pulmonary",,"new case","suspected","positive","ignored","No","No","No","No","No","No",,"Positive","Positive","Positive","negative","negative","negative","negative","Not performed","not performed","not performed","not performed","not performed","Yes","Favorable","15 to 59 years",1,1,1,1,1,1,6
384,2015,355030,"F","ignored","> 8 years",57,"No","No","No",,"Pulmonary",,"new case","Normal","positive",,"No","No","No","No","No","No",,"Positive","Not performed","Not performed","Not performed","Not performed","Not performed","Not performed","Not performed","not performed","not performed","not performed","not performed","No","Favorable","15 to 59 years",0,0,0,0,0,0,0
385,2015,355030,"F","Not white","> 8 years",57,"No","No","No","No","Pulmonary",,"Ruturn after loss to follow up","suspected","positive",,"Yes","Yes","No","No","Yes","No",,"negative","Not performed","Not performed","negative","Not performed","Not performed","Not performed",,,,"not performed","not performed","Yes","Favorable","15 to 59 years",0,0,1,0,0,0,1
386,2015,355030,"F","White","> 8 years",58,"No","No","No","No","Pulmonary",,"Ruturn after loss to follow up","Other pathology","positive",,"Yes","No","No","No","No","No",,"negative","negative","negative","Not performed","Not performed","Not performed",,"Not performed","not performed","not performed","not performed","not performed","No","Favorable","15 to 59 years",1,1,0,0,0,,
387,2015,355030,"F","Not white","0",61,"No","No","No","No","Pulmonary",,"new case","suspected","positive",,"Yes","No","No","Yes","No","No",,"negative","negative","Not performed","Not performed","negative","Not performed","Not performed","negative",,,"not performed","not performed","No","Favorable","> 59 years",1,0,0,1,0,0,2
388,2015,355030,"F","Not white","1 to 8 years",63,"No","No","No","No","Pulmonary",,"Recurrence","suspected","positive",,"Yes","No","No","No","No","No",,"negative","negative","Not performed","negative","negative","Not performed","Not performed","negative","not performed","not performed","not performed","not performed","No","Favorable","> 59 years",1,0,1,1,0,0,3
389,2015,355030,"M","White","> 8 years",18,"No","No","No","No","Pulmonary",,"new case","suspected","positive",,"No","No","No","No","No","No",,"negative","Not performed","Not performed","Not performed","Not performed","Not performed","Not performed","negative","not performed","not performed","not performed","not performed","ignored","Favorable","15 to 59 years",0,0,0,0,0,0,0
390,2015,355030,"M","ignored","ignored",19,"No","No","No",,"Pulmonary",,"new case","suspected","positive",,"No","Yes","No","No","No","No",,"Positive",,,,"negative","Not performed","Not performed","Not performed","not performed","not performed","not performed","not performed","ignored","Favorable","15 to 59 years",,,,1,0,0,
391,2015,355030,"M","ignored","> 8 years",20,"No","No","No","No","Pulmonary",,"new case","not performed","positive",,"Yes","No","No","No","No","No",,"negative","Not performed","Not performed","negative","Not performed","Not performed","negative","negative","No detectÃ¡ve","Not detectable","not performed","not performed","Yes","Favorable","15 to 59 years",0,0,1,0,0,1,2
392,2015,355030,"M","White","> 8 years",20,"No","No","No",,"Pulmonary",,"new case","Normal","positive",,"Yes","No","No","No","No","No",,"Not performed","Not performed","negative","Not performed","Not performed","Not performed","Not performed","Not performed",,,"not performed","not performed","ignored","Favorable","15 to 59 years",0,1,0,0,0,0,1
393,2015,355030,"M","White","> 8 years",20,"No","No","No","No","Pulmonary",,"new case","not performed","positive",,"Yes","No","No","No","No","No",,"Positive","Not performed","negative","negative","negative","negative","negative","Positive",,,"not performed","not performed","Yes","Favorable","15 to 59 years",0,1,1,1,1,1,5
394,2015,355030,"M","White","> 8 years",21,"No","No","No","No","Pulmonary",,"new case","suspected","positive",,"No","No","No","No","Yes","No",,"negative","negative","negative","Not performed","Not performed","negative","Not performed","Not performed","not performed","not performed","not performed","not performed","Yes","Favorable","15 to 59 years",1,1,0,0,1,0,3
395,2015,355030,"M","White","> 8 years",21,"No","No","No","No","Pulmonary",,"new case","suspected","positive",,"Yes","No","Yes","Yes","No","Yes",,"negative","Not performed","Not performed","Not performed","Not performed","Not performed","Not performed","Positive","not performed","not performed","not performed","not performed","ignored","Favorable","15 to 59 years",0,0,0,0,0,0,0
396,2015,355030,"M","Not white","> 8 years",21,"No","No","No","No","Pulmonary",,"new case","suspected","positive",,"Yes","No","No","No","Yes","Yes",,"Not performed","Not performed","Not performed","Not performed","Not performed","negative","negative","Not performed","not performed","not performed","not performed","not performed","ignored","Favorable","15 to 59 years",0,0,0,0,1,1,2
397,2015,355030,"M","White","ignored",21,"No","No","No","No","Pulmonary",,"Ruturn after loss to follow up","suspected","positive",,"Yes","No","No","No","No","No",,"negative",,,,,,,"negative","No detectÃ¡ve","Not detectable","not performed","not performed","ignored","Favorable","15 to 59 years",,,,,,,
398,2015,355030,"M","Not white","1 to 8 years",22,"No","No","No","No","Pulmonary",,"new case","suspected","positive",,"Yes","No","No","No","No","No",,"Positive","Not performed","Not performed","Not performed","Not performed","negative","Not performed","Positive","Detectable result sensitive to Rifampicin ","Detectable","not performed","not performed","No","Favorable","15 to 59 years",0,0,0,0,1,0,1
399,2015,355030,"M","Not white","> 8 years",22,"No","No","No","No","Pulmonary",,"new case","suspected","positive",,"Yes","No","No","No","No","No",,"Not performed","Not performed","Not performed","negative","Not performed","Not performed","Not performed","Not performed","not performed","not performed","not performed","not performed","Yes","Favorable","15 to 59 years",0,0,1,0,0,0,1
400,2015,355030,"M","White","> 8 years",23,"No","No","No","No","Pulmonary",,"new case","suspected","positive",,"Yes","No","No","No","No","No",,"Positive","Not performed","Not performed","Not performed","Not performed","Not performed","Not performed","Not performed","not performed","not performed","not performed","not performed","No","Favorable","15 to 59 years",0,0,0,0,0,0,0
401,2015,355030,"M","Not white","> 8 years",23,"No","No","No","No","Pulmonary",,"new case","suspected","positive",,"Yes","No","No","No","Yes","No",,"negative","negative","Not performed","Not performed","negative","Not performed","Not performed","Positive","Detectable result sensitive to Rifampicin ","Detectable","not performed","not performed","No","Favorable","15 to 59 years",1,0,0,1,0,0,2
402,2015,355030,"M","White","ignored",23,"No","No","No","No","Pulmonary",,"new case","suspected","positive",,"Yes","No","No","No","No","No",,"Not performed","negative","negative","Not performed","Not performed","Not performed","Not performed","Not performed","Detectable result sensitive to Rifampicin ","Detectable","not performed","not performed","Yes","Favorable","15 to 59 years",1,1,0,0,0,0,2
403,2015,355030,"M","White","ignored",23,"No","No","No",,"Pulmonary",,"Ruturn after loss to follow up","suspected","positive",,"No","Yes","No","No","Yes","Yes",,"negative","Not performed","negative","Not performed","Not performed","negative","Not performed","negative","not performed","not performed","not performed","not performed","Yes","Favorable","15 to 59 years",0,1,0,0,1,0,2
404,2015,355030,"M","White","> 8 years",24,"No","No","No","No","Pulmonary",,"new case","suspected","positive",,"Yes","No","No","No","No","No",,"negative","negative","Not performed","Not performed","negative","Not performed","negative","Not performed","not performed","not performed","not performed","not performed","ignored","Favorable","15 to 59 years",1,0,0,1,0,1,3
405,2015,355030,"M","White","> 8 years",24,"No","No","No","No","Pulmonary",,"new case","not performed","positive",,"Yes","No","No","No","Yes","No",,"Positive","negative","Not performed","negative","Not performed","negative","Not performed","Not performed","not performed","not performed","not performed","not performed","Yes","Favorable","15 to 59 years",1,0,1,0,1,0,3
406,2015,355030,"M","Not white","> 8 years",24,"No","No","No","No","Pulmonary",,"new case","Normal","positive",,"Yes","No","No","No","No","No",,"negative","Not performed","Not performed","Not performed","Not performed","Not performed","Not performed","Positive","not performed","not performed","not performed","not performed","ignored","Favorable","15 to 59 years",0,0,0,0,0,0,0
407,2015,355030,"M","White","> 8 years",25,"No","No","No","No","Pulmonary",,"new case","suspected","positive",,"Yes","No","No","No","No","No",,"Positive","Not performed","Not performed","Not performed","Not performed","Not performed","Not performed","Not performed","Detectable result sensitive to Rifampicin ","Detectable","not performed","not performed","ignored","Favorable","15 to 59 years",0,0,…
408,2015,355030,"M","Not white","> 8 years",26,"No","No","No",,"Pulmonary",,"new case","Normal","positive",,"No","No","No","No","No","No",,"Not performed","Not performed","Not performed","negative","Not performed","negative","negative","Not performed","Inconclusivo","Inconclusivo","not performed","not performed","ignored","Favorable","15 to 59 years",0,0,1,0,1,1,3
409,2015,355030,"M","Not white","1 to 8 years",26,"No","No","No","No","Pulmonary",,"new case","Normal","positive",,"Yes","No","No","No","No","No",,"negative","negative",,,,,,"Positive","not performed","not performed","not performed","not performed","No","Favorable","15 to 59 years",1,,,,,,
410,2015,355030,"M","Not white","> 8 years",27,"No","No","No",,"Pulmonary",,"new case","suspected","positive",,"Yes","No","No","No","No","No",,"Positive","Not performed","negative","Not performed","negative","Not performed","negative","negative","not performed","not performed","not performed","not performed","No","Favorable","15 to 59 years",0,1,0,1,0,1,3
411,2015,355030,"M","Not white","> 8 years",28,"No","No","No","No","Pulmonary",,"new case","suspected","positive",,"Yes","No","No","No","No","No",,"negative",,,,,,"negative","negative","not performed","not performed","not performed","not performed","No","Favorable","15 to 59 years",,,,,,1,
412,2015,355030,"M","White","> 8 years",28,"No","No","No","No","Pulmonary",,"new case","suspected","positive",,"Yes","No","No","No","No","No",,"Positive","Positive","Not performed","negative","Not performed","Not performed","Not performed","Not performed","not performed","not performed","not performed","not performed","ignored","Favorable","15 to 59 years",1,0,1,0,0,0,2
413,2015,355030,"M","Not white","> 8 years",29,"No","No","No","No","Pulmonary",,"new case","not performed","positive",,"Yes","No","No","No","No","No",,"negative","negative","Not performed","Not performed","Not performed","Not performed","Not performed","Positive","not performed","not performed","not performed","not performed","Yes","Favorable","15 to 59 years",1,0,0,0,0,0,1
414,2015,355030,"M","ignored","ignored",29,"No","No","No","No","Pulmonary",,"new case","suspected","positive",,"Yes","No","No","No","No","No",,"Positive","negative","negative","Not performed","negative","Not performed","negative","negative","No detectÃ¡ve","Not detectable","not performed","not performed","No","Favorable","15 to 59 years",1,1,0,1,0,1,4
415,2015,355030,"M","White","> 8 years",29,"No","No","No","No","Pulmonary",,"new case","suspected","positive",,"Yes","No","No","No","No","No",,"negative","negative","Not performed","Not performed","Not performed","Not performed","Not performed","Not performed","not performed","not performed","not performed","not performed","ignored","Favorable","15 to 59 years",1,0,0,0,0,0,1
416,2015,355030,"M","Not white","> 8 years",29,"No","No","No",,"Pulmonary",,"new case","suspected","positive",,"No","No","No","No","No","No",,"Not performed","Not performed",,"Not performed",,,,"Not performed","not performed","not performed","not performed","not performed","ignored","Favorable","15 to 59 years",0,,0,,,,
417,2015,355030,"M","Not white","1 to 8 years",29,"No","No","No","No","Pulmonary",,"Ruturn after loss to follow up","suspected","positive",,"Yes","Yes","No","No","No","Yes",,"Positive","Not performed","negative","Not performed","Not performed","Not performed","negative","negative","not performed","not performed","not performed","not performed","No","Favorable","15 to 59 years",0,1,0,0,0,1,2
418,2015,355030,"M","Not white","> 8 years",30,"No","No","No",,"Pulmonary",,"new case","not performed","positive",,"Yes","No","No","No","No","No",,"Not performed","Not performed","Not performed","negative","Not performed","Not performed","Not performed","Not performed","Detectable result sensitive to Rifampicin ","Detectable","not performed","not performed","ignored","Favorable","15 to 59 years",…
419,2015,355030,"M","Not white","ignored",30,"No","No","No",,"Pulmonary",,"new case","suspected","positive",,"Yes","No","No","No","No","No",,"Positive","Not performed","Not performed","Not performed","Not performed","negative","Not performed","Not performed","not performed","not performed","not performed","not performed","ignored","Favorable","15 to 59 years",0,0,0,0,1,0,1
420,2015,355030,"M","White","ignored",30,"No","No","No","No","Pulmonary",,"new case","suspected","positive",,"Yes","No","No","No","No","No",,"negative","Not performed","Not performed","Not performed","Not performed","Not performed","Not performed","negative","not performed","not performed","not performed","not performed","ignored","Favorable","15 to 59 years",0,0,0,0,0,0,0
421,2015,355030,"M","Not white","> 8 years",31,"No","No","No","No","Pulmonary",,"new case","suspected","positive",,"Yes","No","No","No","No","No",,"Not performed","Not performed","Not performed","Not performed","Not performed","Not performed","Not performed","Positive","Detectable result sensitive to Rifampicin ","Detectable","not performed","not performed","No","Favorable","15 to 59 years",0,0,0…
422,2015,355030,"M","White","ignored",32,"No","No","No",,"Pulmonary",,"new case","suspected","positive",,"Yes","No","No","No","No","No",,"Positive","Not performed","negative","Not performed","Not performed","Not performed","negative","Positive","not performed","not performed","not performed","not performed","No","Favorable","15 to 59 years",0,1,0,0,0,1,2
423,2015,355030,"M","Not white","> 8 years",32,"No","No","No","No","Pulmonary",,"new case","suspected","positive",,"Yes","No","No","No","No","No",,"Not performed","negative","Not performed","Not performed","Not performed","Not performed","Not performed","Positive","No detectÃ¡ve","Not detectable","not performed","not performed","ignored","Favorable","15 to 59 years",1,0,0,0,0,0,1
424,2015,355030,"M","Not white","1 to 8 years",32,"No","No","No","No","Pulmonary",,"new case","suspected","positive",,"Yes","No","No","No","Yes","No",,"Positive","Not performed","Not performed","negative","Not performed","negative","Not performed","Not performed","not performed","not performed","not performed","not performed","ignored","Favorable","15 to 59 years",0,0,1,0,1,0,2
425,2015,355030,"M","Not white","> 8 years",32,"No","No","No",,"Pulmonary",,"new case","suspected","positive",,"Yes","No","No","No","No","No",,"Positive","negative","Not performed","negative","negative","Not performed","negative","Positive","Detectable result sensitive to Rifampicin ","Detectable","not performed","not performed","No","Favorable","15 to 59 years",1,0,1,1,0,1,4
426,2015,355030,"M","White","1 to 8 years",32,"No","No","No","No","Pulmonary",,"new case","suspected","positive",,"Yes","No","No","No","No","No",,"Positive","Not performed","Not performed","Not performed","Not performed","Not performed","Not performed",,,,"not performed","not performed","ignored","Favorable","15 to 59 years",0,0,0,0,0,0,0
427,2015,355030,"M","White","> 8 years",32,"No","No","No","No","Pulmonary",,"Ruturn after loss to follow up","suspected","positive",,"Yes","No","No","No","No","No",,"negative","Not performed","Not performed","Not performed","Not performed","negative","Not performed","negative","not performed","not performed","not performed","not performed","ignored","Favorable","15 to 59 years",0,0,0,0,1,0,1
428,2015,355030,"M","Not white","1 to 8 years",33,"No","No","No","No","Pulmonary",,"new case","suspected","positive",,"Yes","No","No","No","Yes","Yes",,"Not performed","Positive","Not performed","Not performed","Not performed","Not performed","Not performed","Not performed","Detectable result sensitive to Rifampicin ","Detectable","not performed","not performed","ignored","Favorable","15 to 59 ye…
429,2015,355030,"M","White","> 8 years",33,"No","No","No",,"Pulmonary",,"new case","not performed","positive",,"Yes","No","No","No","No","No",,"Positive","Not performed","negative","Not performed","Not performed","Not performed","Not performed","Positive","not performed","not performed","not performed","not performed","No","Favorable","15 to 59 years",0,1,0,0,0,0,1
430,2015,355030,"M","White","> 8 years",33,"No","No","No",,"Pulmonary",,"new case","not performed","positive",,"Yes","No","No","No","No","No",,"Not performed","Not performed","Not performed","Not performed","Not performed","Not performed","Not performed","Positive","No detectÃ¡ve","Not detectable","not performed","not performed","ignored","Favorable","15 to 59 years",0,0,0,0,0,0,0
431,2015,355030,"M","White","> 8 years",34,"No","No","No","No","Pulmonary",,"new case","not performed","positive",,"Yes","No","No","No","No","No",,"Not performed","negative","negative","negative","negative","Not performed","Not performed","negative","Detectable result sensitive to Rifampicin ","Detectable","not performed","not performed","Yes","Favorable","15 to 59 years",1,1,1,1,0,0,4
432,2015,355030,"M","Not white","1 to 8 years",34,"No","No","No","No","Pulmonary",,"new case","not performed","positive",,"Yes","No","No","No","No","Yes",,"Positive","Not performed","negative","Not performed","Not performed","negative","Not performed","Positive","not performed","not performed","not performed","not performed","ignored","Favorable","15 to 59 years",0,1,0,0,1,0,2
433,2015,355030,"M","ignored","ignored",34,"No","No","No","No","Pulmonary",,"new case","not performed","positive",,"Yes","No","No","No","Yes","Yes",,"Positive","Not performed","Not performed","negative","Not performed","Not performed","Not performed","Positive","Detectable result sensitive to Rifampicin ","Detectable","not performed","not performed","ignored","Favorable","15 to 59 years",0,0,1,0,…
434,2016,355030,"M","White","1 to 8 years",34,"No","No","No","No","Pulmonary",,"new case","suspected","positive",,"Yes","No","No","No","No","Yes",,"Positive","negative","Not performed","negative","Not performed","Not performed","Not performed","Positive","Detectable result sensitive to Rifampicin ","Detectable","not performed","not performed","Yes","Favorable","15 to 59 years",1,0,1,0,0,0,2
435,2016,355030,"M","White","1 to 8 years",34,"No","No","No","No","Pulmonary",,"new case","suspected","positive",,"Yes","No","No","No","No","No",,"negative","negative","Not performed","negative","negative","negative","negative","Not performed","No detectÃ¡ve","Not detectable","not performed","not performed","No","Favorable","15 to 59 years",1,0,1,1,1,1,5
436,2015,355030,"M","White","1 to 8 years",34,"No","No","No","No","Pulmonary",,"Recurrence","suspected","positive",,"Yes","No","No","No","No","No",,"negative","Not performed","Not performed","Not performed","Not performed","Not performed","Not performed","Not performed","Detectable result sensitive to Rifampicin ","Detectable","not performed","not performed","No","Favorable","15 to 59 years",0,0,…
437,2015,355030,"M","Not white","> 8 years",34,"No","No","No","No","Pulmonary",,"Recurrence","suspected","positive",,"Yes","No","No","No","No","No",,"Not performed","Not performed","Not performed","Not performed","Not performed","negative","negative","Positive","Detectable result sensitive to Rifampicin ","Detectable","not performed","not performed","No","Favorable","15 to 59 years",0,0,0,0,1,1,2
438,2015,355030,"M","White","> 8 years",35,"No","No","No","No","Pulmonary",,"new case","suspected","positive",,"No","No","No","No","No","No",,"negative","negative","Not performed","negative","Not performed","negative","negative","Positive","Detectable result sensitive to Rifampicin ","Detectable","not performed","not performed","Yes","Favorable","15 to 59 years",1,0,1,0,1,1,4
439,2015,355030,"M","White","> 8 years",35,"No","No","No",,"Pulmonary",,"new case","suspected","positive",,"Yes","No","No","No","No","No",,"negative","Not performed","Not performed","Not performed","Not performed","Not performed","Not performed","negative",,,"not performed","not performed","Yes","Favorable","15 to 59 years",0,0,0,0,0,0,0
440,2015,355030,"M","Not white","ignored",35,"No","No","No","No","Pulmonary",,"new case","suspected","positive",,"Yes","No","No","No","No","No",,"Not performed","Not performed","Not performed","Not performed","Not performed","negative","negative","Not performed","Detectable result sensitive to Rifampicin ","Detectable","not performed","not performed","ignored","Favorable","15 to 59 years",0,0,0,0…
441,2015,355030,"M","Not white","1 to 8 years",36,"No","No","No","No","Pulmonary",,"new case","suspected","positive",,"Yes","No","No","No","No","No",,"Positive","Not performed","negative","negative","negative","negative","negative","Positive","not performed","not performed","not performed","not performed","Yes","Favorable","15 to 59 years",0,1,1,1,1,1,5
442,2015,355030,"M","Not white","> 8 years",37,"No","No","No","No","Pulmonary",,"new case","suspected","positive",,"Yes","No","No","No","No","Yes",,"negative","negative","Not performed","Not performed","Not performed","Not performed","Not performed","Not performed","No detectÃ¡ve","Not detectable","not performed","not performed","Yes","Favorable","15 to 59 years",1,0,0,0,0,0,1
443,2015,355030,"M","White","> 8 years",37,"No","No","No","No","Pulmonary",,"new case","suspected","positive",,"Yes","No","No","No","No","No",,"negative","negative","Not performed","negative","negative","Not performed","negative","Not performed","not performed","not performed","not performed","not performed","Yes","Favorable","15 to 59 years",1,0,1,1,0,1,4
444,2015,355030,"M","White","1 to 8 years",38,"No","No","No","No","Pulmonary",,"Recurrence","suspected","positive",,"Yes","No","No","No","No","No",,"negative","negative","Not performed","negative","Not performed","Not performed","Not performed","Not performed","Detectable result sensitive to Rifampicin ","Detectable","not performed","not performed","Yes","Favorable","15 to 59 years",1,0,1,0,0,0,2
445,2015,355030,"M","Not white","ignored",38,"No","No","No","No","Pulmonary",,"new case","suspected","positive",,"Yes","No","No","No","No","No",,"Not performed","Positive","Positive","Not performed","negative","Not performed","negative","Positive","Detectable result sensitive to Rifampicin ","Detectable","not performed","not performed","ignored","Favorable","15 to 59 years",1,1,0,1,0,1,4
446,2016,355030,"M","Not white","> 8 years",38,"No","No","No","No","Pulmonary",,"new case","Normal","positive",,"Yes","Yes","No","No","No","No",,"Not performed","negative","Not performed","Not performed","Not performed","Not performed","Not performed","Not performed","not performed","not performed","not performed","not performed","No","Favorable","15 to 59 years",1,0,0,0,0,0,1
447,2015,355030,"M","Not white","ignored",38,"No","No","No",,"Pulmonary",,"Recurrence","suspected","positive",,"Yes","Yes","No","No","Yes","No",,"negative","negative","Not performed","Not performed","negative","Not performed","Not performed","Positive","Detectable result sensitive to Rifampicin ","Detectable","not performed","not performed","Yes","Favorable","15 to 59 years",1,0,0,1,0,0,2
448,2015,355030,"M","Not white","> 8 years",39,"No","No","No","No","Pulmonary",,"new case","suspected","positive",,"Yes","Yes","No","No","Yes","No",,"Positive","negative","negative","Not performed","Not performed","Not performed","negative","Not performed","Detectable result sensitive to Rifampicin ","Detectable","not performed","not performed","No","Favorable","15 to 59 years",1,1,0,0,0,1,3
449,2015,355030,"M","ignored","> 8 years",39,"No","No","No","No","Pulmonary",,"new case","suspected","positive",,"Yes","No","No","No","No","No",,"negative","Not performed","Not performed","Not performed","Not performed","Not performed","Not performed","Not performed","not performed","not performed","not performed","not performed","Yes","Favorable","15 to 59 years",0,0,0,0,0,0,0
450,2015,355030,"M","Not white","> 8 years",39,"No","No","No","No","Pulmonary",,"new case","suspected","positive",,"Yes","Yes","No","No","No","No",,"Positive","Not performed","Not performed","negative","negative","negative","Not performed","Positive","Detectable result sensitive to Rifampicin ","Detectable","not performed","not performed","No","Favorable","15 to 59 years",0,0,1,1,1,0,3
451,2015,355030,"M","White","1 to 8 years",39,"No","No","No",,"Pulmonary",,"Ruturn after loss to follow up","suspected","positive",,"Yes","No","No","No","Yes","Yes",,"Positive","Not performed","negative","Not performed","Not performed","Not performed","negative","Not performed","not performed","not performed","not performed","not performed","No","Favorable","15 to 59 years",0,1,0,0,0,1,2
452,2015,355030,"M","White","1 to 8 years",40,"No","No","No","No","Pulmonary",,"new case","suspected","positive",,"Yes","No","No","No","No","No",,"negative","Not performed","negative","negative","negative","Not performed","negative","Not performed","not performed","not performed","not performed","not performed","Yes","Favorable","15 to 59 years",0,1,1,1,0,1,4
453,2015,355030,"M","White","1 to 8 years",40,"No","No","No",,"Pulmonary",,"new case","suspected","positive",,"No","No","No","No","No","No",,"Not performed","Not performed","Not performed","negative","Not performed","Not performed","Not performed","Not performed","Detectable result sensitive to Rifampicin ","Detectable","not performed","not performed","Yes","Favorable","15 to 59 years",0,0,1,0,0,…
454,2015,355030,"M","Not white","> 8 years",40,"No","No","No","No","Pulmonary",,"new case","suspected","positive",,"No","No","No","No","No","No",,"Not performed","Positive","negative","negative","Not performed","Not performed","Not performed","Not performed",,,"not performed","not performed","ignored","Favorable","15 to 59 years",1,1,1,0,0,0,3
455,2015,355030,"M","Not white","ignored",40,"No","No","No","No","Pulmonary",,"new case","not performed","positive",,"Yes","No","No","No","No","No",,"Positive","Not performed","Not performed","Not performed","negative","Not performed","Not performed","Not performed","not performed","not performed","not performed","not performed","ignored","Favorable","15 to 59 years",0,0,0,1,0,0,1
456,2015,355030,"M","White","> 8 years",41,"No","No","No","No","Pulmonary",,"new case","not performed","positive",,"Yes","No","No","No","No","No",,"Not performed","negative","Not performed","Not performed","Not performed","Not performed","Not performed","negative","not performed","not performed","not performed","not performed","No","Favorable","15 to 59 years",1,0,0,0,0,0,1
457,2015,355030,"M","Not white","> 8 years",41,"No","No","No","No","Pulmonary",,"new case","suspected","positive",,"Yes","No","No","No","No","No",,"negative","Not performed","Not performed","negative","Not performed","Not performed","Not performed","Not performed","No detectÃ¡ve","Not detectable","not performed","not performed","Yes","Favorable","15 to 59 years",0,0,1,0,0,0,1
458,2015,355030,"M","White","1 to 8 years",42,"No","No","No","No","Pulmonary",,"new case","suspected","positive",,"Yes","No","No","No","No","No",,"Positive","Not performed","Not performed","negative","Not performed","Not performed","Not performed","Not performed","not performed","not performed","not performed","not performed","Yes","Favorable","15 to 59 years",0,0,1,0,0,0,1
459,2015,355030,"M","Not white","1 to 8 years",42,"No","No","No","No","Pulmonary",,"new case","suspected","positive",,"Yes","Yes","No","No","Yes","Yes",,"Not performed","Not performed","Not performed","Not performed",,,,"Not performed",,,"not performed","not performed","No","Favorable","15 to 59 years",0,0,0,,,,
460,2015,355030,"M","White","ignored",42,"No","No","No","No","Pulmonary",,"new case","suspected","positive",,"Yes","Yes","No","Yes","No","Yes",,"Positive","Not performed","Not performed","Not performed","Not performed","Not performed","Not performed","negative","not performed","not performed","not performed","not performed","Yes","Favorable","15 to 59 years",0,0,0,0,0,0,0
461,2015,355030,"M","Not white","1 to 8 years",42,"No","No","No","No","Pulmonary",,"new case","suspected","positive",,"Yes","Yes","Yes","No","Yes","No",,"Positive","Not performed","Not performed","negative","Not performed","Not performed","Not performed","Not performed","not performed","not performed","not performed","not performed","Yes","Favorable","15 to 59 years",0,0,1,0,0,0,1
462,2015,355030,"M","White","> 8 years",43,"No","No","No","No","Pulmonary",,"new case","suspected","positive",,"Yes","No","No","No","No","No",,"negative","Not performed","Not performed","Not performed","Not performed","Not performed","Not performed","Positive",,,"not performed","not performed","ignored","Favorable","15 to 59 years",0,0,0,0,0,0,0
463,2015,355030,"M","Not white","ignored",43,"No","No","No","No","Pulmonary",,"new case","suspected","positive",,"Yes","No","No","No","No","No",,"Positive","Not performed","Positive","negative","Not performed","Not performed","Not performed","negative","No detectÃ¡ve","Not detectable","not performed","not performed","ignored","Favorable","15 to 59 years",0,1,1,0,0,0,2
464,2015,355030,"M","Not white","1 to 8 years",43,"No","No","No","No","Pulmonary",,"new case","not performed","positive",,"Yes","No","No","No","Yes","No",,"negative",,"Not performed","Not performed","Not performed","Not performed","Not performed","Not performed",,,"not performed","not performed","ignored","Favorable","15 to 59 years",,0,0,0,0,0,
465,2015,355030,"M","White","1 to 8 years",44,"No","No","No","No","Pulmonary",,"Recurrence","suspected","positive",,"Yes","No","No","No","No","Yes",,"Positive","Positive",,,"Not performed","Not performed","negative","Positive",,,"not performed","not performed","ignored","Favorable","15 to 59 years",1,,,0,0,1,
466,2015,355030,"M","Not white","> 8 years",44,"No","No","No","No","Pulmonary",,"new case","suspected","positive",,"Yes","Yes","No","No","No","Yes",,"negative","negative","negative","negative","negative","Not performed","Not performed","negative","Detectable result sensitive to Rifampicin ","Detectable","not performed","not performed","Yes","Favorable","15 to 59 years",1,1,1,1,0,0,4
467,2015,355030,"M","Not white","> 8 years",44,"No","No","No","No","Pulmonary",,"new case","not performed","positive",,"Yes","No","No","No","No","No",,"Positive","Not performed","Not performed","Not performed","negative","Not performed","negative","Not performed","not performed","not performed","not performed","not performed","Yes","Favorable","15 to 59 years",0,0,0,1,0,1,2
468,2015,355030,"M","White","> 8 years",44,"No","No","No","No","Pulmonary",,"new case","suspected","positive",,"No","No","No","No","No","No",,"Not performed","negative","Not performed","negative","Not performed","Not performed","negative","Not performed",,,"not performed","not performed","No","Favorable","15 to 59 years",1,0,1,0,0,1,3
469,2015,355030,"M","Not white","1 to 8 years",44,"No","No","No","No","Pulmonary",,"Recurrence","not performed","positive",,"Yes","No","No","No","No","Yes",,"Positive","Not performed","Not performed","negative","Not performed","Not performed","Not performed","negative","Inconclusivo","Inconclusivo","not performed","not performed","Yes","Favorable","15 to 59 years",0,0,1,0,0,0,1
470,2015,355030,"M","Not white","0",45,"No","No","No","No","Pulmonary",,"new case","suspected","positive","ignored","Yes","No","No","No","No","No",,"Positive","Not performed","Not performed","Not performed","Not performed","Not performed","negative","Positive","not performed","not performed","not performed","not performed","ignored","Favorable","15 to 59 years",0,0,0,0,0,1,1
471,2015,355030,"M","White","1 to 8 years",45,"No","No","No","No","Pulmonary",,"new case","not performed","positive",,"No","No","No","No","No","No",,"Positive","negative","negative","negative","Not performed","Not performed","Not performed","Not performed","not performed","not performed","not performed","not performed","Yes","Favorable","15 to 59 years",1,1,1,0,0,0,3
472,2015,355030,"M","Not white","> 8 years",45,"No","No","No","No","Pulmonary",,"new case","not performed","positive",,"No","No","No","No","No","No",,"negative","negative","Not performed","Not performed","negative","Not performed","negative","Not performed","No detectÃ¡ve","Not detectable","not performed","not performed","Yes","Favorable","15 to 59 years",1,0,0,1,0,1,3
473,2015,355030,"M","Not white","1 to 8 years",46,"No","No","No","No","Pulmonary",,"new case","suspected","positive",,"No","Yes","No","No","Yes","No",,"Positive","Not performed","Not performed","negative","negative","negative","negative","negative","not performed","not performed","not performed","not performed","ignored","Favorable","15 to 59 years",0,0,1,1,1,1,4
474,2015,355030,"M","Not white","1 to 8 years",46,"No","No","No","No","Pulmonary",,"Recurrence","suspected","positive",,"Yes","No","Yes","No","Yes","No",,"negative","negative","Not performed","Not performed","Not performed","Not performed","Not performed","negative","No detectÃ¡ve","Not detectable","not performed","not performed","ignored","Favorable","15 to 59 years",1,0,0,0,0,0,1
475,2015,355030,"M","White","ignored",47,"No","No","No","No","Pulmonary",,"new case","not performed","positive",,"Yes","No","No","No","No","No",,"Not performed","Not performed","Not performed","Not performed","Not performed","Not performed","Not performed","Not performed","not performed","not performed","not performed","not performed","ignored","Favorable","15 to 59 years",0,0,0,0,0,0,0
476,2015,355030,"M","White","1 to 8 years",47,"No","No","No",,"Pulmonary",,"new case","suspected","positive",,"Yes","No","No","No","No","No",,"negative","Not performed","negative","negative","Not performed","Not performed","Not performed","Positive","Detectable result sensitive to Rifampicin ","Detectable","not performed","not performed","No","Favorable","15 to 59 years",0,1,1,0,0,0,2
477,2015,355030,"M","White","ignored",48,"No","No","No","No","Pulmonary",,"new case","suspected","positive",,"Yes","No","No","No","No","No",,"negative","Not performed","Not performed","Not performed","Not performed","Not performed","Not performed","negative",,,"not performed","not performed","ignored","Favorable","15 to 59 years",0,0,0,0,0,0,0
478,2015,355030,"M","White","> 8 years",48,"No","No","No","No","Pulmonary",,"new case","suspected","positive",,"Yes","No","No","Yes","No","Yes",,"negative","negative","Not performed","Not performed","Not performed","negative","Not performed","negative","not performed","not performed","not performed","not performed","No","Favorable","15 to 59 years",1,0,0,0,1,0,2
479,2015,355030,"M","ignored","ignored",48,"No","No","No",,"Pulmonary",,"new case","suspected","positive",,"Yes","No","No","No","No","No",,"negative","Not performed","Not performed","Not performed","Not performed","Not performed","Not performed",,,,"not performed","not performed","ignored","Favorable","15 to 59 years",0,0,0,0,0,0,0
480,2015,355030,"M","ignored","ignored",48,"No","No","No",,"Pulmonary",,"Recurrence","suspected","positive",,"Yes","No","No","No","No","No",,"Not performed","Not performed","Not performed","Not performed","Not performed","negative",,"Not performed","not performed","not performed","not performed","not performed","ignored","Favorable","15 to 59 years",0,0,0,0,1,,
481,2015,355030,"M","White","ignored",49,"No","No","No",,"Pulmonary",,"new case","suspected","positive",,"Yes","No","No","Yes","No","No",,"Not performed","Not performed","Not performed","Not performed","Not performed","Not performed","Not performed","Not performed","not performed","not performed","not performed","not performed","ignored","Favorable","15 to 59 years",0,0,0,0,0,0,0
482,2015,355030,"M","ignored","> 8 years",49,"No","No","No","No","Pulmonary",,"new case","suspected","positive",,"No","No","No","No","No","No",,"negative","Not performed","Not performed","Not performed",,"Not performed","Not performed","Not performed","not performed","not performed","not performed","not performed","No","Favorable","15 to 59 years",0,0,0,,0,0,
483,2015,355030,"M","Not white","1 to 8 years",49,"No","No","No","No","Pulmonary",,"Recurrence","suspected","positive",,"Yes","No","No","No","No","No",,"negative","negative","negative","Not performed","Not performed","negative","negative","Not performed","not performed","not performed","not performed","not performed","ignored","Favorable","15 to 59 years",1,1,0,0,1,1,4
484,2015,355030,"M","White","1 to 8 years",50,"No","No","No","No","Pulmonary",,"new case","suspected","positive",,"Yes","No","No","No","No","Yes",,"negative","negative","negative",,,,,"In progress",,,"not performed","not performed","No","Favorable","15 to 59 years",1,1,,,,,
485,2015,355030,"M","White","1 to 8 years",50,"No","No","No","No","Pulmonary",,"new case","suspected","positive",,"No","No","No","No","No","No",,"Not performed","Not performed","negative","negative","negative","Not performed","negative","Not performed","Detectable result sensitive to Rifampicin ","Detectable","not performed","not performed","Yes","Favorable","15 to 59 years",0,1,1,1,0,1,4
486,2015,355030,"M","Not white","> 8 years",50,"No","No","No","No","Pulmonary",,"new case","not performed","positive",,"No","No","No","No","No","No",,"Positive","Not performed","Not performed","Not performed","Not performed","Not performed","Not performed","negative","not performed","not performed","not performed","not performed","ignored","Favorable","15 to 59 years",0,0,0,0,0,0,0
487,2015,355030,"M","Not white","> 8 years",51,"No","No","No","No","Pulmonary",,"new case","suspected","positive",,"Yes","No","No","No","No","No",,"negative","Not performed","Not performed","negative","Not performed","negative","Not performed","Not performed","No detectÃ¡ve","Not detectable","not performed","not performed","Yes","Favorable","15 to 59 years",0,0,1,0,1,0,2
488,2015,355030,"M","Not white","1 to 8 years",51,"No","No","No","No","Pulmonary",,"new case","suspected","positive",,"No","Yes","No","No","No","No",,"Positive","Not performed","negative","negative","negative","Not performed","negative","Not performed","not performed","not performed","not performed","not performed","Yes","Favorable","15 to 59 years",0,1,1,1,0,1,4
489,2015,355030,"M","White","> 8 years",53,"No","No","No",,"Pulmonary",,"new case","suspected","positive",,"Yes","No","No","No","No","No",,"Not performed","Not performed","Not performed","Not performed","Not performed","Not performed","Not performed","Not performed","Detectable result sensitive to Rifampicin ","Detectable","not performed","not performed","ignored","Favorable","15 to 59 years",0,0…
490,2015,355030,"M","Not white","1 to 8 years",54,"No","No","No","No","Pulmonary",,"new case","suspected","positive",,"Yes","No","Yes","No","No","No",,"negative","negative","negative","Not performed","Not performed","Not performed","Not performed","negative","No detectÃ¡ve","Not detectable","not performed","not performed","Yes","Favorable","15 to 59 years",1,1,0,0,0,0,2
491,2015,355030,"M","ignored","1 to 8 years",54,"No","No","No","No","Pulmonary",,"Recurrence","suspected","positive","ignored","Yes","Yes","No","No","No","No",,"negative","negative","Not performed","negative","negative","negative","negative","negative","not performed","not performed","not performed","not performed","ignored","Favorable","15 to 59 years",1,0,1,1,1,1,5
492,2015,355030,"M","White","1 to 8 years",55,"No","No","No","No","Pulmonary",,"new case","Normal","positive",,"Yes","No","No","No","Yes","No",,"negative","Not performed","negative","negative","negative","Not performed","Not performed","Positive","No detectÃ¡ve","Not detectable","not performed","not performed","No","Favorable","15 to 59 years",0,1,1,1,0,0,3
493,2015,355030,"M","Not white","> 8 years",55,"No","No","No","No","Pulmonary",,"new case","not performed","positive",,"Yes","No","No","No","No","No",,"Positive","Not performed","Not performed","Not performed","Not performed","Not performed","Not performed","Positive","not performed","not performed","not performed","not performed","No","Favorable","15 to 59 years",0,0,0,0,0,0,0
494,2015,355030,"M","ignored","ignored",55,"No","No","No",,"Pulmonary",,"Recurrence","suspected","positive",,"Yes","No","No","No","No","No",,"Positive","Not performed","Not performed","Not performed","negative","Not performed","Not performed","Positive",,,"not performed","not performed","ignored","Favorable","15 to 59 years",0,0,0,1,0,0,1
495,2015,355030,"M","White","1 to 8 years",55,"No","No","No",,"Pulmonary",,"Ruturn after loss to follow up","suspected","positive",,"Yes","No","No","No","No","No",,"negative","Not performed","Not performed","Not performed","Not performed","Not performed","negative","Positive","not performed","not performed","not performed","not performed","No","Favorable","15 to 59 years",0,0,0,0,0,1,1
496,2015,355030,"M","Not white","> 8 years",56,"No","No","No","No","Pulmonary",,"Ruturn after loss to follow up","not performed","positive",,"Yes","No","No","No","No","No",,"Positive","Not performed","Not performed","negative","Not performed","Not performed","negative",,"Detectable result sensitive to Rifampicin ","Detectable","not performed","not performed","No","Favorable","15 to 59 years",0,0,…
497,2015,355030,"M","Not white","ignored",60,"No","No","No","No","Pulmonary",,"new case","suspected","positive",,"Yes","No","No","No","No","No",,"Positive","Not performed","Not performed","Not performed","Not performed","Not performed","Not performed","Not performed","Detectable result sensitive to Rifampicin ","Detectable","not performed","not performed","No","Favorable","> 59 years",0,0,0,0,0,0…
498,2015,355030,"M","ignored","1 to 8 years",60,"No","No","No","No","Pulmonary",,"Ruturn after loss to follow up","suspected","positive",,"Yes","Yes","No","No","No","No",,"Not performed","Not performed","Not performed","Not performed","negative","Not performed","Not performed","Not performed","not performed","not performed","not performed","not performed","No","Favorable","> 59 years",0,0,0,1,0,0…
499,2015,355030,"M","ignored","1 to 8 years",61,"No","No","No","No","Pulmonary",,"Recurrence","not performed","positive",,"Yes","No","No","No","No","No",,"negative","Not performed","Not performed","Not performed","negative","Not performed","Not performed","Positive","No detectÃ¡ve","Not detectable","not performed","not performed","Yes","Favorable","> 59 years",0,0,0,1,0,0,1
500,2015,355030,"M","White","ignored",63,"No","No","No","No","Pulmonary",,"new case","suspected","positive",,"Yes","No","No","No","No","No",,"negative","Not performed","Not performed","Not performed","Not performed","Not performed","Not performed",,,,"not performed","not performed","ignored","Favorable","> 59 years",0,0,0,0,0,0,0
501,2015,355030,"M","White","> 8 years",63,"No","No","No","No","Pulmonary",,"new case","not performed","positive",,"No","No","No","No","No","No",,"Positive","Not performed","Not performed","Not performed","Not performed","Not performed","Not performed","negative","not performed","not performed","not performed","not performed","ignored","Favorable","> 59 years",0,0,0,0,0,0,0
502,2015,355030,"M","Not white","1 to 8 years",67,"No","No","No","No","Pulmonary",,"new case","suspected","positive",,"Yes","No","No","No","No","No",,"Positive","Positive","Not performed","Not performed","negative","Not performed","Not performed","Not performed","not performed","not performed","not performed","not performed","Yes","Favorable","> 59 years",1,0,0,1,0,0,2
503,2015,355030,"M","Not white","1 to 8 years",70,"No","No","No","No","Pulmonary",,"new case","suspected","positive",,"No","No","No","No","No","No",,"Not performed","Not performed","negative","Not performed","negative","negative","Not performed","negative","No detectÃ¡ve","Not detectable","not performed","not performed","Yes","Favorable","> 59 years",0,1,0,1,1,0,3
504,2015,355030,"M","White","> 8 years",72,"No","No","No","No","Pulmonary",,"new case","not performed","positive",,"No","No","No","No","No","No",,"Positive","Not performed","Not performed","Not performed","Not performed","Not performed","Not performed","negative","not performed","not performed","not performed","not performed","ignored","Favorable","> 59 years",0,0,0,0,0,0,0
505,2015,355030,"M","Not white","> 8 years",24,"No","No","No","No","Extrapulmonaryy","Gang. Perif.","Ruturn after loss to follow up","Normal","positive",,"Yes","No","No","No","No","No",,"Not performed","Not performed","Not performed","Not performed",,,,"Not performed","not performed","not performed","not performed","not performed","ignored","Unfavorable","15 to 59 years",0,0,0,,,,
506,2015,355030,"F","White","> 8 years",32,"No","No","No","No","Extrapulmonaryy","Gang. Perif.","new case","Normal","positive",,"Yes","No","No","No","No","No",,"Not performed",,,,,,,"Not performed","not performed","not performed","not performed","not performed","ignored","Unfavorable","15 to 59 years",,,,,,,
507,2015,355030,"F","White","ignored",34,"No","No","No","No","Extrapulmonaryy","Gang. Perif.","new case","not performed","positive",,"Yes","No","No","No","No","Yes",,"Not performed","Not performed",,,,,,"Not performed","not performed","not performed","not performed","not performed","ignored","Unfavorable","15 to 59 years",0,,,,,,
508,2015,355030,"M","White","> 8 years",24,"No","No","No","No","Extrapulmonaryy","Gang. Perif.","Ruturn after loss to follow up","not performed","positive",,"Yes","No","No","No","No","No",,"negative","Not performed",,,,,,"Not performed","not performed","not performed","not performed","not performed","No","Unfavorable","15 to 59 years",0,,,,,,
509,2015,355030,"M","ignored","ignored",31,"No","No","No","No","Extrapulmonaryy","Gang. Perif.","new case","not performed","positive","ignored","Yes","No","No","No","No","No",,"Not performed","Not performed",,,,,,"Not performed","not performed","not performed","not performed","not performed","ignored","Unfavorable","15 to 59 years",0,,,,,,
510,2015,355030,"M","Not white","1 to 8 years",34,"No","No","No","No","Extrapulmonaryy","Gang. Perif.","Ruturn after loss to follow up","not performed","positive",,"Yes","No","No","No","Yes","No",,"Not performed","Not performed","Not performed","Not performed",,,,"Not performed","not performed","not performed","not performed","not performed","ignored","Unfavorable","15 to 59 years",0,0,0,,,,
511,2015,355030,"M","Not white","1 to 8 years",35,"No","No","No","No","Extrapulmonaryy","Gang. Perif.","Ruturn after loss to follow up","not performed","positive",,"Yes","No","No","No","No","No",,"Not performed","Not performed","Not performed","Not performed","Not performed",,,"Not performed","not performed","not performed","not performed","not performed","ignored","Unfavorable","15 to 59 years",…
512,2015,355030,"F","White","1 to 8 years",17,"No","No","No","No","Extrapulmonaryy","Other","Ruturn after loss to follow up","not performed","positive",,"Yes","No","No","No","No","No",,"Not performed",,,,,,,"Not performed",,,"not performed","not performed","ignored","Unfavorable","15 to 59 years",,,,,,,
513,2015,355030,"F","White","1 to 8 years",18,"No","No","No","No","Extrapulmonaryy","Other","Ruturn after loss to follow up","not performed","positive",,"Yes","No","No","No","No","No",,"negative",,,,,,,"Not performed","No detectÃ¡ve","Not detectable","not performed","not performed","ignored","Unfavorable","15 to 59 years",,,,,,,
514,2015,355030,"F","Not white","1 to 8 years",43,"No","No","No","No","Extrapulmonaryy","Other","new case","not performed","positive",,"Yes","No","No","No","No","Yes",,"Not performed",,,,"Not performed","Not performed","Not performed","Not performed","not performed","not performed","not performed","not performed","No","Unfavorable","15 to 59 years",,,,0,0,0,
515,2015,355030,"F","White","1 to 8 years",17,"No","No","No","No","Pulmonaryy + Extrapulmonaryyy","Other","new case","suspected","positive",,"Yes","No","No","No","No","No",,"negative",,,,,,,"negative","not performed","not performed","not performed","not performed","ignored","Unfavorable","15 to 59 years",,,,,,,
516,2016,355030,"M","Not white","> 8 years",40,"No","No","No","No","Extrapulmonaryy","MeningoencefÃ¡lico","Recurrence","not performed","positive","Yes","Yes","No","No","Yes","No","No",,"Not performed",,,,,,,"Not performed","not performed","not performed","not performed","not performed","ignored","Unfavorable","15 to 59 years",,,,,,,
517,2015,355030,"M","White","> 8 years",43,"No","No","No","No","Extrapulmonaryy","MeningoencefÃ¡lico","Recurrence","Normal","positive","ignored","Yes","No","No","No","No","No",,"negative",,,,,,,"negative","not performed","not performed","not performed","not performed","ignored","Unfavorable","15 to 59 years",,,,,,,
518,2015,355030,"F","White","> 8 years",48,"No","No","No","No","Pulmonaryy + Extrapulmonaryyy","Miliar","Recurrence","suspected","positive",,"Yes","No","No","No","Yes","No",,"negative","Not performed","Not performed","Not performed",,,,"Positive","not performed","not performed","not performed","not performed","ignored","Unfavorable","15 to 59 years",0,0,0,,,,
519,2015,355030,"M","Not white","1 to 8 years",27,"No","No","No","No","Pulmonaryy + Extrapulmonaryyy","Miliar","new case","suspected","positive","ignored","Yes","Yes","No","No","Yes","Yes",,"negative","negative","negative","Not performed","Not performed","Not performed",,"Not performed","not performed","not performed","not performed","not performed","No","Unfavorable","15 to 59 years",1,1,0,0,0,,
520,2015,355030,"M","White","> 8 years",30,"No","No","No",,"Pulmonaryy + Extrapulmonaryyy","Other","new case","not performed","positive",,"Yes","No","No","No","No","No",,"negative",,,,,,,"negative",,,"not performed","not performed","ignored","Unfavorable","15 to 59 years",,,,,,,
521,2015,355030,"F","White","1 to 8 years",21,"No","No","No","No","Pulmonaryy + Extrapulmonaryyy","Other","Ruturn after loss to follow up","not performed","positive",,"Yes","No","No","No","Yes","No",,"Not performed","Not performed","Not performed","Not performed",,,,"Not performed","Detectable result sensitive to Rifampicin ","Detectable","not performed","not performed","ignored","Unfavorable","1…
522,2015,355030,"F","White","ignored",35,"No","No","No","No","Pulmonaryy + Extrapulmonaryyy","Other","Ruturn after loss to follow up","suspected","positive","ignored","Yes","Yes","No","No","No","Yes",,"Positive","Not performed","Not performed","Not performed",,,,"Positive","not performed","not performed","not performed","not performed","ignored","Unfavorable","15 to 59 years",0,0,0,,,,
523,2016,355030,"F","White","1 to 8 years",19,"No","No","No","No","Extrapulmonaryy","Other","Ruturn after loss to follow up","suspected","positive",,"Yes","No","No","No","No","No",,"negative",,,,,,,"Not performed","No detectÃ¡ve","Not detectable","not performed","not performed","ignored","Unfavorable","15 to 59 years",,,,,,,
524,2015,355030,"F","Not white","1 to 8 years",29,"No","No","No","No","Extrapulmonaryy","Other","Recurrence","suspected","positive","ignored","No","No","No","No","No","No",,"negative","Not performed","Not performed","Not performed",,,,"negative","not performed","not performed","not performed","not performed","ignored","Unfavorable","15 to 59 years",0,0,0,,,,
525,2015,355030,"F","ignored","> 8 years",49,"No","No","No",,"Extrapulmonaryy","Pleural","Recurrence","suspected","positive",,"Yes","No","No","No","No","No",,"Not performed","negative","Not performed",,,,,"Not performed","not performed","not performed","not performed","not performed","No","Unfavorable","15 to 59 years",1,0,,,,,
526,2015,355030,"M","Not white","> 8 years",22,"No","No","No","Yes","Extrapulmonaryy","Pleural","new case","suspected","positive",,"Yes","No","No","No","No","No",,"negative","negative","Not performed","Not performed","Not performed",,,"negative",,,"not performed","not performed","No","Unfavorable","15 to 59 years",1,0,0,0,,,
527,2015,355030,"M","White","ignored",36,"No","No","No","No","Pulmonaryy + Extrapulmonaryyy",,"new case","suspected","positive",,"Yes","No","No","No","Yes","No",,"Positive",,,,,,,"Positive","Detectable result sensitive to Rifampicin ","Detectable","not performed","not performed","ignored","Unfavorable","15 to 59 years",,,,,,,
528,2015,355030,"M","Not white","1 to 8 years",36,"No","No","No",,"Pulmonaryy + Extrapulmonaryyy",,"Ruturn after loss to follow up","suspected","positive",,"Yes","No","No","No","No","No",,"Not performed","Not performed","Not performed","Not performed","Not performed",,,"Not performed","not performed","not performed","not performed","not performed","No","Unfavorable","15 to 59 years",0,0,0,0,,,
529,2015,355030,"M","White","> 8 years",40,"No","No","No","No","Pulmonaryy + Extrapulmonaryyy",,"new case","suspected","positive",,"Yes","No","No","No","No","No",,"Positive","Not performed","Not performed","Not performed","Not performed","Not performed",,"Positive","not performed","not performed","not performed","not performed","ignored","Unfavorable","15 to 59 years",0,0,0,0,0,,
530,2015,355030,"F","White","1 to 8 years",23,"No","No","No","No","Pulmonary",,"Ruturn after loss to follow up","suspected","positive",,"Yes","No","No","No","No","No",,"Positive","Positive","negative","Not performed","negative","Not performed","Not performed","Positive",,,"not performed","not performed","No","Unfavorable","15 to 59 years",1,1,0,1,0,0,3
531,2015,355030,"F","Not white","> 8 years",24,"No","No","No","No","Pulmonary",,"Ruturn after loss to follow up","not performed","positive",,"Yes","No","No","No","No","No",,"Not performed",,,,,,,"Not performed",,,"not performed","not performed","No","Unfavorable","15 to 59 years",,,,,,,
532,2015,355030,"F","White","ignored",30,"No","No","No","No","Pulmonary",,"new case","suspected","positive",,"Yes","No","No","No","No","No",,"Positive","Positive",,,,,,,,,"not performed","not performed","No","Unfavorable","15 to 59 years",1,,,,,,
533,2015,355030,"F","Not white","> 8 years",34,"No","No","No",,"Pulmonary",,"new case","suspected","positive",,"Yes","No","No","No","No","No",,"Not performed","Not performed","Not performed","Not performed","Not performed",,,"Not performed",,,"not performed","not performed","ignored","Unfavorable","15 to 59 years",0,0,0,0,,,
534,2015,355030,"F","Not white","> 8 years",36,"No","No","No",,"Pulmonary",,"new case","Normal","positive",,"Yes","No","No","No","Yes","No",,"Positive","Not performed","Not performed",,,,,"Positive","not performed","not performed","not performed","not performed","ignored","Unfavorable","15 to 59 years",0,0,,,,,
535,2015,355030,"F","Not white","1 to 8 years",37,"No","No","No","No","Pulmonary",,"Recurrence","suspected","positive",,"Yes","No","No","No","No","No",,"Not performed","Not performed","Not performed","Not performed",,,,"Not performed","not performed","not performed","not performed","not performed","ignored","Unfavorable","15 to 59 years",0,0,0,,,,
536,2015,355030,"F","White","> 8 years",37,"No","No","No",,"Pulmonary",,"Recurrence","not performed","positive",,"Yes","No","No","No","No","Yes",,"Not performed","Not performed","Not performed",,,,,"negative","Inconclusivo","Inconclusivo","not performed","not performed","No","Unfavorable","15 to 59 years",0,0,,,,,
537,2015,355030,"F","Not white","> 8 years",37,"No","No","No",,"Pulmonary",,"Ruturn after loss to follow up","not performed","positive",,"Yes","No","No","No","No","No",,"Positive","Not performed",,,,,,"Not performed","not performed","not performed","not performed","not performed","ignored","Unfavorable","15 to 59 years",0,,,,,,
538,2015,355030,"F","White","1 to 8 years",37,"No","No","No","No","Pulmonary",,"Ruturn after loss to follow up","suspected","positive",,"Yes","No","No","No","No","No",,"negative",,,,,,,"Positive","not performed","not performed","not performed","not performed","ignored","Unfavorable","15 to 59 years",,,,,,,
539,2015,355030,"F","Not white","ignored",39,"No","No","No","No","Pulmonary",,"Recurrence","suspected","positive","ignored","Yes","No","No","No","No","No",,"Positive","Not performed",,,,,,"negative","not performed","not performed","not performed","not performed","ignored","Unfavorable","15 to 59 years",0,,,,,,
540,2015,355030,"F","Not white","1 to 8 years",41,"No","No","No","No","Pulmonary",,"new case","suspected","positive",,"Yes","No","No","No","No","No",,"Positive","Not performed","Not performed",,,,,"Not performed","not performed","not performed","not performed","not performed","ignored","Unfavorable","15 to 59 years",0,0,,,,,
541,2015,355030,"F","White","1 to 8 years",41,"No","No","No",,"Pulmonary",,"new case","suspected","positive",,"Yes","No","No","No","No","No",,"negative","Not performed","Not performed","Not performed",,,,,,,"not performed","not performed","No","Unfavorable","15 to 59 years",0,0,0,,,,
542,2015,355030,"F","Not white","> 8 years",41,"No","No","No","No","Pulmonary",,"Ruturn after loss to follow up","suspected","positive",,"Yes","No","No","No","No","No",,"Positive","negative","Not performed","Not performed",,,,"Not performed","No detectÃ¡ve","Not detectable","not performed","not performed","ignored","Unfavorable","15 to 59 years",1,0,0,,,,
543,2015,355030,"F","White","1 to 8 years",42,"No","No","No","No","Pulmonary",,"Ruturn after loss to follow up","suspected","positive",,"Yes","Yes","No","No","No","No",,"negative",,,,,,,"In progress","Detectable result sensitive to Rifampicin ","Detectable","not performed","not performed","ignored","Unfavorable","15 to 59 years",,,,,,,
544,2015,355030,"F","Not white","1 to 8 years",43,"No","No","No","No","Pulmonary",,"Ruturn after loss to follow up","suspected","positive",,"Yes","No","No","No","Yes","No",,"Positive","negative",,,,,,"Not performed","not performed","not performed","not performed","not performed","No","Unfavorable","15 to 59 years",1,,,,,,
545,2015,355030,"F","Not white","> 8 years",44,"No","No","No","No","Pulmonary",,"new case","suspected","positive","Yes","Yes","No","No","No","No","No",,"Not performed","Not performed","Not performed","Not performed","Not performed","Not performed","Not performed","Not performed","not performed","not performed","not performed","not performed","ignored","Unfavorable","15 to 59 years",0,0,0,0,0,0,0
546,2015,355030,"F","Not white","1 to 8 years",45,"No","No","No","No","Pulmonary",,"Ruturn after loss to follow up","suspected","positive",,"Yes","No","No","No","No","No",,"negative","Not performed",,,,,,"Not performed","not performed","not performed","not performed","not performed","ignored","Unfavorable","15 to 59 years",0,,,,,,
547,2015,355030,"F","Not white","1 to 8 years",46,"No","No","No","No","Pulmonary",,"Ruturn after loss to follow up","suspected","positive",,"Yes","No","No","No","No","No",,"negative","Not performed",,,,,,"negative","not performed","not performed","not performed","not performed","ignored","Unfavorable","15 to 59 years",0,,,,,,
548,2015,355030,"F","White","> 8 years",46,"No","No","No","No","Pulmonary",,"Ruturn after loss to follow up","suspected","positive",,"Yes","No","No","No","No","No",,"negative",,,,,,,"Not performed","No detectÃ¡ve","Not detectable","not performed","not performed","ignored","Unfavorable","15 to 59 years",,,,,,,
549,2015,355030,"F","Not white","1 to 8 years",47,"No","No","No","No","Pulmonary",,"Recurrence","suspected","positive",,"Yes","Yes","No","No","Yes","Yes",,"negative","negative","Not performed","Not performed",,,,"negative","No detectÃ¡ve","Not detectable","not performed","not performed","No","Unfavorable","15 to 59 years",1,0,0,,,,
550,2015,355030,"F","ignored","ignored",51,"No","No","No",,"Pulmonary",,"Recurrence","suspected","positive",,"Yes","Yes","No","No","Yes","Yes",,"Positive","Positive","Positive",,,,,"In progress","not performed","not performed","not performed","not performed","No","Unfavorable","15 to 59 years",1,1,,,,,
551,2015,355030,"F","Not white","0",53,"No","No","No","No","Pulmonary",,"new case","suspected","positive",,"Yes","No","No","No","No","No",,"negative",,,,,,,"Not performed","not performed","not performed","not performed","not performed","ignored","Unfavorable","15 to 59 years",,,,,,,
552,2015,355030,"M","White","ignored",21,"No","No","No","No","Pulmonary",,"new case","not performed","positive",,"Yes","No","No","No","No","No",,"Positive","Not performed","Not performed","Not performed","Not performed","Not performed","Not performed","Not performed","not performed","not performed","not performed","not performed","ignored","Unfavorable","15 to 59 years",0,0,0,0,0,0,0
553,2015,355030,"M","White","ignored",22,"No","No","No",,"Pulmonary",,"new case","suspected","positive",,"Yes","No","No","No","No","No",,"Not performed",,,,,,,,,,"not performed","not performed","ignored","Unfavorable","15 to 59 years",,,,,,,
554,2015,355030,"M","Not white","> 8 years",22,"No","No","No","No","Pulmonary",,"Ruturn after loss to follow up","suspected","positive",,"Yes","Yes","No","No","Yes","No",,"negative","Not performed","Not performed",,,,,"Not performed","not performed","not performed","not performed","not performed","ignored","Unfavorable","15 to 59 years",0,0,,,,,
555,2015,355030,"M","White","> 8 years",23,"No","No","No","No","Pulmonary",,"new case","suspected","positive",,"No","No","No","No","No","No",,"Positive","Positive","Not performed","Not performed","Not performed","Not performed",,"Positive","Detectable result sensitive to Rifampicin ","Detectable","not performed","not performed","ignored","Unfavorable","15 to 59 years",1,0,0,0,0,,
556,2015,355030,"M","Not white","> 8 years",23,"No","No","No","No","Pulmonary",,"new case","not performed","positive",,"No","No","No","No","Yes","Yes",,"Positive","Not performed","Not performed","Not performed","Not performed","Not performed","Not performed","Positive","Detectable result sensitive to Rifampicin ","Detectable","not performed","not performed","No","Unfavorable","15 to 59 years",0,0…
557,2015,355030,"M","Not white","> 8 years",23,"No","No","No","No","Pulmonary",,"Ruturn after loss to follow up","suspected","positive",,"Yes","No","No","No","No","Yes",,"negative","Not performed","Not performed","Not performed","Not performed","negative","negative","Not performed","not performed","not performed","not performed","not performed","ignored","Unfavorable","15 to 59 years",0,0,0,0,1,1…
558,2015,355030,"M","White","> 8 years",25,"No","No","No","No","Pulmonary",,"new case","not performed","positive",,"Yes","No","No","No","No","No",,"Positive","Not performed","Not performed","Not performed","negative","Not performed","Not performed","Positive","Detectable result sensitive to Rifampicin ","Detectable","not performed","not performed","No","Unfavorable","15 to 59 years",0,0,0,1,0,0,1
559,2016,355030,"M","Not white","> 8 years",25,"No","No","No","No","Pulmonary",,"Ruturn after loss to follow up","suspected","positive",,"Yes","No","No","No","No","No",,"Positive","Not performed","Not performed","Not performed","Not performed",,,"negative","Detectable result sensitive to Rifampicin ","Detectable","not performed","not performed","ignored","Unfavorable","15 to 59 years",0,0,0,0,,,
560,2015,355030,"M","White","1 to 8 years",27,"No","No","No","No","Pulmonary",,"new case","suspected","positive",,"Yes","No","No","No","No","No",,"Positive",,,,,,,"Not performed","not performed","not performed","not performed","not performed","No","Unfavorable","15 to 59 years",,,,,,,
561,2015,355030,"M","Not white","1 to 8 years",27,"No","No","No","No","Pulmonary",,"new case","suspected","positive",,"Yes","No","No","No","Yes","No",,"Positive",,,,,,,,"Detectable result sensitive to Rifampicin ","Detectable","not performed","not performed","ignored","Unfavorable","15 to 59 years",,,,,,,
562,2015,355030,"M","White","ignored",28,"No","No","No",,"Pulmonary",,"new case","suspected","positive","ignored","No","No","No","No","Yes","No",,"Not performed",,,,,,,"Not performed","not performed","not performed","not performed","not performed","ignored","Unfavorable","15 to 59 years",,,,,,,
563,2015,355030,"M","White","> 8 years",28,"No","No","No","No","Pulmonary",,"new case","suspected","positive",,"Yes","No","No","No","No","No",,"Not performed","Not performed","Not performed","Not performed","Not performed","Not performed",,"Not performed","not performed","not performed","not performed","not performed","ignored","Unfavorable","15 to 59 years",0,0,0,0,0,,
564,2015,355030,"M","Not white","> 8 years",28,"No","No","No","No","Pulmonary",,"Ruturn after loss to follow up","not performed","positive",,"Yes","No","No","No","Yes","No",,"negative","Not performed","Not performed",,,,,"negative","not performed","not performed","not performed","not performed","ignored","Unfavorable","15 to 59 years",0,0,,,,,
565,2015,355030,"M","White","1 to 8 years",29,"No","No","No","No","Pulmonary",,"Ruturn after loss to follow up","not performed","positive",,"Yes","No","No","No","No","No",,"Positive","Not performed",,,,,,,"Detectable result sensitive to Rifampicin ","Detectable","not performed","not performed","ignored","Unfavorable","15 to 59 years",0,,,,,,
566,2015,355030,"M","White","1 to 8 years",29,"No","No","No","No","Pulmonary",,"Ruturn after loss to follow up","suspected","positive",,"Yes","No","No","No","Yes","No",,"Positive","Not performed","Not performed","Not performed","Not performed","Not performed","Not performed","Positive",,,"not performed","not performed","ignored","Unfavorable","15 to 59 years",0,0,0,0,0,0,0
567,2015,355030,"M","White","1 to 8 years",30,"No","No","No","No","Pulmonary",,"new case","suspected","positive",,"Yes","Yes","No","No","Yes","Yes",,"Positive","Not performed","Not performed",,,,,"Not performed","not performed","not performed","not performed","not performed","No","Unfavorable","15 to 59 years",0,0,,,,,
568,2015,355030,"M","White","> 8 years",31,"No","No","No","No","Pulmonary",,"new case","suspected","positive",,"No","No","No","No","No","No",,"negative","negative","Not performed",,,,,"negative",,,"not performed","not performed","ignored","Unfavorable","15 to 59 years",1,0,,,,,
569,2015,355030,"M","Not white","ignored",32,"No","No","No","Yes","Pulmonary",,"new case","suspected","positive","No","Yes","No","No","No","No","No",,"Positive",,"Not performed","Not performed",,,,"Not performed","not performed","not performed","not performed","not performed","ignored","Unfavorable","15 to 59 years",,0,0,,,,
570,2015,355030,"M","Not white","> 8 years",33,"No","No","No","No","Pulmonary",,"Ruturn after loss to follow up","not performed","positive",,"Yes","No","No","No","No","No",,"negative","negative","Not performed","negative","Not performed","Not performed","Not performed","Not performed","No detectÃ¡ve","Not detectable","not performed","not performed","No","Unfavorable","15 to 59 years",1,0,1,0,0,0,2
571,2015,355030,"M","Not white","1 to 8 years",33,"No","No","No","No","Pulmonary",,"Ruturn after loss to follow up","suspected","positive",,"Yes","No","No","No","Yes","No",,"Positive","Not performed","negative","Not performed","Not performed",,,"In progress","Detectable result sensitive to Rifampicin ","Detectable","not performed","not performed","No","Unfavorable","15 to 59 years",0,1,0,0,,,
572,2015,355030,"M","White","> 8 years",35,"No","No","No","No","Pulmonary",,"Ruturn after loss to follow up","suspected","positive",,"Yes","No","No","No","No","No",,"Positive","Not performed","Not performed","Not performed","Not performed",,,"Not performed","not performed","not performed","not performed","not performed","ignored","Unfavorable","15 to 59 years",0,0,0,0,,,
573,2015,355030,"M","White","1 to 8 years",35,"No","No","No","No","Pulmonary",,"Ruturn after loss to follow up","not performed","positive",,"Yes","Yes","No","No","Yes","No",,"negative","Not performed","Not performed","Not performed",,,,"In progress","not performed","not performed","not performed","not performed","No","Unfavorable","15 to 59 years",0,0,0,,,,
574,2015,355030,"M","ignored","ignored",36,"No","No","No",,"Pulmonary",,"Ruturn after loss to follow up","suspected","positive",,"Yes","No","No","No","No","Yes",,"negative","Not performed","Not performed","Not performed","negative",,,"Not performed","not performed","not performed","not performed","not performed","ignored","Unfavorable","15 to 59 years",0,0,0,1,,,
575,2015,355030,"M","Not white","1 to 8 years",37,"No","No","No","No","Pulmonary",,"Ruturn after loss to follow up","suspected","positive",,"Yes","No","No","No","No","No",,"negative","Not performed","Not performed","Not performed","Not performed","Not performed",,"Positive",,,"not performed","not performed","ignored","Unfavorable","15 to 59 years",0,0,0,0,0,,
576,2015,355030,"M","White","ignored",38,"No","No","No",,"Pulmonary",,"new case","suspected","positive",,"Yes","No","No","No","Yes","No",,"Positive","Not performed","Not performed","Not performed","negative","Not performed","negative",,"not performed","not performed","not performed","not performed","Yes","Unfavorable","15 to 59 years",0,0,0,1,0,1,2
577,2015,355030,"M","White","> 8 years",38,"No","No","No","No","Pulmonary",,"Ruturn after loss to follow up","suspected","positive",,"Yes","Yes","No","No","Yes","Yes",,"negative","negative",,,,,,"Not performed","No detectÃ¡ve","Not detectable","not performed","not performed","No","Unfavorable","15 to 59 years",1,,,,,,
578,2015,355030,"M","White","ignored",40,"No","No","No","No","Pulmonary",,"Recurrence","suspected","positive",,"Yes","Yes","No","No","Yes","No",,"Positive",,,,,,,"Positive","Detectable result sensitive to Rifampicin ","Detectable","not performed","not performed","No","Unfavorable","15 to 59 years",,,,,,,
579,2015,355030,"M","Not white","> 8 years",42,"No","No","No",,"Pulmonary",,"new case","suspected","positive",,"Yes","No","No","No","No","No",,"Positive","Not performed","Not performed","negative","Not performed","negative","Not performed","Not performed","not performed","not performed","not performed","not performed","ignored","Unfavorable","15 to 59 years",0,0,1,0,1,0,2
580,2015,355030,"M","ignored","ignored",43,"No","No","No","No","Pulmonary",,"new case","suspected","positive",,"Yes","Yes","No","No","Yes","Yes",,"Positive","Not performed",,,,,,"Not performed","Detectable result sensitive to Rifampicin ","Detectable","not performed","not performed","No","Unfavorable","15 to 59 years",0,,,,,,
581,2015,355030,"M","Not white","ignored",43,"No","No","No","No","Pulmonary",,"new case","suspected","positive",,"No","Yes","No","No","No","No",,"Positive","Positive","negative","Not performed","Not performed","Not performed","Not performed","Not performed","not performed","not performed","not performed","not performed","ignored","Unfavorable","15 to 59 years",1,1,0,0,0,0,2
582,2015,355030,"M","Not white","1 to 8 years",44,"No","No","No","No","Pulmonary",,"new case","not performed","positive",,"Yes","No","No","No","No","No",,"negative","Not performed","Not performed","Not performed","Not performed","Not performed",,"negative","not performed","not performed","not performed","not performed","ignored","Unfavorable","15 to 59 years",0,0,0,0,0,,
583,2015,355030,"M","Not white","ignored",44,"No","No","No",,"Pulmonary",,"new case","suspected","positive",,"No","Yes","No","No","No","No",,"negative","Not performed","Not performed","Not performed","Not performed","negative","Not performed","Not performed","not performed","not performed","not performed","not performed","No","Unfavorable","15 to 59 years",0,0,0,0,1,0,1
584,2015,355030,"M","White","1 to 8 years",45,"No","No","No","No","Pulmonary",,"Recurrence","suspected","positive","ignored","Yes","No","No","No","No","No",,"Not performed","Not performed","Not performed","Not performed","Not performed","Not performed","Not performed","Positive","Detectable result sensitive to Rifampicin ","Detectable","not performed","not performed","ignored","Unfavorable","15 t…
585,2015,355030,"M","White","ignored",46,"No","No","No","No","Pulmonary",,"new case","not performed","positive",,"Yes","No","No","No","No","No",,"negative","Not performed","Not performed","Not performed","Not performed",,,"Positive","not performed","not performed","not performed","not performed","ignored","Unfavorable","15 to 59 years",0,0,0,0,,,
586,2015,355030,"M","Not white","1 to 8 years",46,"No","No","No","No","Pulmonary",,"Ruturn after loss to follow up","not performed","positive",,"Yes","No","No","No","No","No",,"Not performed","Not performed","Not performed","Not performed",,,,"Not performed","not performed","not performed","not performed","not performed","ignored","Unfavorable","15 to 59 years",0,0,0,,,,
587,2015,355030,"M","Not white","> 8 years",47,"No","No","No",,"Pulmonary",,"Recurrence","suspected","positive",,"Yes","No","No","No","No","No",,"negative","Not performed","Not performed","Not performed",,,,"Not performed","not performed","not performed","not performed","not performed","No","Unfavorable","15 to 59 years",0,0,0,,,,
588,2015,355030,"M","Not white","> 8 years",48,"No","No","No","No","Pulmonary",,"Ruturn after loss to follow up","suspected","positive",,"No","Yes","No","No","Yes","No",,"Positive",,,,,,,"Not performed",,,"not performed","not performed","ignored","Unfavorable","15 to 59 years",,,,,,,
589,2015,355030,"M","White","ignored",49,"No","No","No","No","Pulmonary",,"Ruturn after loss to follow up","suspected","positive",,"Yes","No","No","No","Yes","Yes",,"Positive","Positive",,,,,,"Positive","not performed","not performed","not performed","not performed","No","Unfavorable","15 to 59 years",1,,,,,,
590,2015,355030,"M","Not white","1 to 8 years",53,"No","No","No","No","Pulmonary",,"Ruturn after loss to follow up","suspected","positive",,"Yes","No","No","No","Yes","No",,"negative","negative",,,,,,"negative","No detectÃ¡ve","Not detectable","not performed","not performed","No","Unfavorable","15 to 59 years",1,,,,,,
591,2015,355030,"M","White","> 8 years",56,"No","No","No","No","Pulmonary",,"Ruturn after loss to follow up","suspected","positive",,"Yes","No","No","No","No","No",,"Not performed","Not performed","Not performed","Not performed","negative","Not performed","Not performed","Positive","Detectable result sensitive to Rifampicin ","Detectable","not performed","not performed","No","Unfavorable","15 to …
592,2015,355030,"M","ignored","ignored",62,"No","No","No",,"Pulmonary",,"Ruturn after loss to follow up","suspected","positive",,"No","Yes","No","No","No","No",,"Positive",,,,,,,"Not performed","not performed","not performed","not performed","not performed","No","Unfavorable","> 59 years",,,,,,,
593,2015,355030,"M","Not white","1 to 8 years",67,"No","No","No","No","Pulmonary",,"Recurrence","suspected","positive",,"No","Yes","No","No","No","Yes",,"negative","Positive",,,,,,,,,"not performed","not performed","ignored","Unfavorable","> 59 years",1,,,,,,
594,2015,355030,"F","White","1 to 8 years",43,"No","No","No","No","Extrapulmonaryy","Other","new case","Normal","positive","ignored","Yes","No","No","No","No","No",,"Not performed",,,,,,,"Not performed","not performed","not performed","not performed","not performed","ignored","Unfavorable","15 to 59 years",,,,,,,
595,2015,355030,"F","White","ignored",24,"No","No","No",,"Pulmonary",,"new case","suspected","positive",,"Yes","Yes","No","No","Yes","No",,"Positive","Not performed",,,,,,"Positive",,,"not performed","not performed","ignored","Unfavorable","15 to 59 years",0,,,,,,
596,2020,355030,"M","White","> 8 years",32,"No","No","No","No","Pulmonary",,"Ruturn after loss to follow up","not performed","positive","No","Yes","No","No","No","Yes","Yes",,"negative","Not performed","Not performed",,,,,"Not performed","Detectable result sensitive to Rifampicin ","Detectable","not performed","not performed","ignored","Unfavorable","15 to 59 years",0,0,,,,,
597,2021,355030,"M","White","> 8 years",34,"No","No","No","No","Pulmonaryy + Extrapulmonaryyy","MeningoencefÃ¡lico","Ruturn after loss to follow up","not performed","positive","Yes","Yes","Yes","No","No","Yes","No",,"Not performed","Not performed","Not performed","Not performed","Not performed","Not performed","Not performed","Not performed","Detectable result sensitive to Rifampicin ","Detectabl…
598,2020,355030,"M","White","> 8 years",32,"No","No","No","No","Pulmonary",,"Ruturn after loss to follow up","suspected","positive","Yes","Yes","Yes","No","No","Yes","Yes",,"negative","negative","negative","Not performed","Not performed","Not performed","Not performed","Positive","Detectable result sensitive to Rifampicin ","Detectable","Sensitive","Sensitive","ignored","Unfavorable","15 to 59 ye…
599,2016,355030,"M","White","> 8 years",25,"No","No","No","No","Pulmonary",,"new case","suspected","positive","No","Yes","No","No","No","No","No",,"Positive","Not performed","Not performed","Not performed",,,,"Positive","Detectable result sensitive to Rifampicin ","Detectable","not performed","not performed","No","Favorable","15 to 59 years",0,0,0,,,,
600,2016,355030,"M","White","> 8 years",47,"No","No","No","No","Extrapulmonaryy","Pleural","new case","suspected","positive","ignored","Yes","No","No","No","No","Yes",,"Not performed","Not performed","Not performed","Not performed","Not performed","Not performed","Not performed","Not performed","not performed","not performed","not performed","not performed","ignored","Favorable","15 to 59 years",…
601,2016,355030,"F","Not white","1 to 8 years",17,"No","No","No","No","Extrapulmonaryy","Pleural","new case","suspected","positive","Yes","Yes","No","No","No","No","No",,"Not performed","Not performed","Not performed","Not performed","Not performed","Not performed","Not performed","Not performed","not performed","not performed","not performed","not performed","ignored","Favorable","15 to 59 years…
602,2016,355030,"F","Not white","> 8 years",27,"No","No","No","No","Pulmonary",,"new case","suspected","positive",,"No","No","No","No","No","No",,"Positive","Not performed",,,,,"negative","Not performed","No detectÃ¡ve","Not detectable","not performed","not performed","Yes","Favorable","15 to 59 years",0,,,,,1,
603,2016,355030,"F","Not white","> 8 years",28,"No","No","No","No","Pulmonary",,"new case","Other pathology","positive","Yes","Yes","No","No","No","No","No",,"negative","negative","negative","negative","Not performed","Not performed","negative","Positive","not performed","not performed","not performed","not performed","No","Favorable","15 to 59 years",1,1,1,0,0,1,4
604,2016,355030,"F","Not white","> 8 years",29,"No","No","No","No","Extrapulmonaryy","MeningoencefÃ¡lico","new case","Normal","positive","No","Yes","No","No","No","No","No",,"Not performed","Not performed","Not performed","negative","negative","negative","Not performed","Not performed","No detectÃ¡ve","Not detectable","not performed","not performed","Yes","Favorable","15 to 59 years",0,0,1,1,1,0,3
605,2016,355030,"F","Not white","> 8 years",32,"No","No","No","No","Extrapulmonaryy","MeningoencefÃ¡lico","new case","Normal","positive","No","Yes","No","No","No","No","No",,"Not performed","Not performed","Not performed","Not performed","Not performed","Not performed","Not performed","Not performed","No detectÃ¡ve","Not detectable","not performed","not performed","No","Favorable","15 to 59 years…
606,2016,355030,"F","White","> 8 years",41,"No","No","No","No","Pulmonary",,"new case","suspected","positive","Yes","Yes","No","No","No","No","Yes",,"negative","Not performed","negative","Not performed","Not performed","Not performed","Not performed","negative","No detectÃ¡ve","Not detectable","not performed","not performed","ignored","Favorable","15 to 59 years",0,1,0,0,0,0,1
607,2016,355030,"F","White","> 8 years",49,"No","No","No","No","Extrapulmonaryy","MeningoencefÃ¡lico","new case","Normal","positive","Yes","Yes","No","No","No","No","No",,"Not performed","Not performed","Not performed","Not performed","Not performed","Not performed","Not performed","Not performed","Inconclusivo","Inconclusivo","not performed","not performed","ignored","Favorable","15 to 59 years"…
608,2016,355030,"F","Not white","> 8 years",52,"No","No","No","No","Extrapulmonaryy","MeningoencefÃ¡lico","new case","Normal","positive","No","Yes","No","No","No","No","No",,"Not performed","Not performed","Not performed","Not performed","Not performed","negative","Not performed","Not performed","not performed","not performed","not performed","not performed","Yes","Favorable","15 to 59 years",0,0…
609,2016,355030,"M","White","> 8 years",20,"No","No","No","No","Pulmonary",,"new case","suspected","positive",,"No","No","No","No","No","No",,"Not performed","Not performed","negative","negative","negative","negative","negative","negative","Detectable result sensitive to Rifampicin ","Detectable","not performed","not performed","Yes","Favorable","15 to 59 years",0,1,1,1,1,1,5
610,2016,355030,"M","Not white","ignored",21,"No","No","No","No","Extrapulmonaryy","Gang. Perif.","new case","not performed","positive","ignored","Yes","Yes","No","No","Yes","Yes",,"Not performed","Not performed","Not performed","Not performed","Not performed","Not performed","Not performed","Not performed","not performed","not performed","not performed","not performed","ignored","Favorable","15 …
611,2016,355030,"M","Not white","> 8 years",21,"No","No","No","No","Pulmonary",,"new case","suspected","positive","Yes","Yes","No","No","No","Yes","No",,"negative","Not performed","Not performed","Not performed","Not performed","Not performed","Not performed","negative","not performed","not performed","not performed","not performed","ignored","Favorable","15 to 59 years",0,0,0,0,0,0,0
612,2016,355030,"M","White","1 to 8 years",22,"No","No","No","No","Pulmonary",,"new case","suspected","positive","Yes","Yes","No","No","No","No","No",,"negative","Not performed","Not performed","negative","Not performed","Not performed","negative","negative","not performed","not performed","not performed","not performed","ignored","Favorable","15 to 59 years",0,0,1,0,0,1,2
613,2016,355030,"M","White","> 8 years",22,"No","No","No","No","Pulmonary",,"new case","suspected","positive","ignored","Yes","No","No","No","No","No",,"negative","Not performed","Not performed","Not performed","Not performed","Not performed","negative","Not performed","not performed","not performed","not performed","not performed","No","Favorable","15 to 59 years",0,0,0,0,0,1,1
614,2016,355030,"M","Not white","1 to 8 years",25,"No","No","No","No","Extrapulmonaryy","Other","new case","Normal","positive","Yes","Yes","No","No","No","No","No",,"Not performed","Not performed","Not performed","Not performed","Not performed","Not performed","Not performed","Not performed","not performed","not performed","not performed","not performed","ignored","Favorable","15 to 59 years",0,0…
615,2016,355030,"M","Not white","> 8 years",27,"No","No","No","No","Pulmonary",,"new case","suspected","positive","Yes","Yes","No","No","No","Yes","No",,"negative","Not performed","Not performed","Not performed","Not performed","negative","Not performed","negative","Detectable result sensitive to Rifampicin ","Detectable","not performed","not performed","Yes","Favorable","15 to 59 years",0,0,0,0,…
616,2016,355030,"M","White","ignored",28,"No","No","No","No","Extrapulmonaryy","MeningoencefÃ¡lico","new case","Normal","positive","Yes","Yes","Yes","No","No","No","No",,"Not performed","Not performed","Not performed","Not performed","Not performed","Not performed","Not performed","Not performed","Detectable result sensitive to Rifampicin ","Detectable","not performed","not performed","ignored","…
617,2016,355030,"M","Not white","> 8 years",28,"No","No","No","No","Pulmonaryy + Extrapulmonaryyy","MeningoencefÃ¡lico","new case","suspected","positive","Yes","Yes","Yes","No","No","Yes","No",,"Not performed","Not performed","Not performed","Not performed","Not performed","Not performed","Not performed","Not performed","No detectÃ¡ve","Not detectable","not performed","not performed","ignored","F…
618,2017,355030,"M","Not white","> 8 years",29,"No","No","No","No","Extrapulmonaryy","Pleural","new case","suspected","positive","Yes","Yes","No","No","No","No","No",,"Not performed","Not performed","Not performed","Not performed","Not performed","Not performed","Not performed","Not performed","not performed","not performed","not performed","not performed","ignored","Favorable","15 to 59 years",0…
619,2016,355030,"M","White","> 8 years",31,"No","No","No","No","Pulmonaryy + Extrapulmonaryyy","Gang. Perif.","new case","suspected","positive","Yes","Yes","No","No","No","No","No",,"Not performed","Not performed","Not performed","Not performed","Not performed","Not performed","Not performed","Not performed","not performed","not performed","not performed","not performed","No","Favorable","15 to 5…
620,2016,355030,"M","Not white","> 8 years",31,"No","No","No","No","Pulmonary",,"new case","suspected","positive","ignored","Yes","Yes","No","No","No","Yes",,"Not performed","Not performed","Not performed","Not performed","Not performed","Not performed","Not performed","Not performed","not performed","not performed","not performed","not performed","ignored","Favorable","15 to 59 years",0,0,0,0,0,…
621,2016,355030,"M","White","1 to 8 years",33,"No","No","No","No","Pulmonaryy + Extrapulmonaryyy","Other","new case","Normal","positive","Yes","Yes","Yes","No","No","Yes","No",,"Not performed","Not performed","Not performed","Not performed","Not performed","Not performed","Not performed","Not performed","not performed","not performed","not performed","not performed","ignored","Favorable","15 to 5…
622,2016,355030,"M","Not white","> 8 years",33,"No","No","No","No","Pulmonaryy + Extrapulmonaryyy","Pleural","new case","suspected","positive","No","Yes","No","Yes","No","No","No",,"Not performed","Not performed","Not performed","Not performed","Not performed","Not performed","Not performed","Not performed","not performed","not performed","not performed","not performed","No","Favorable","15 to 59…
623,2016,355030,"M","White","> 8 years",33,"No","No","No","No","Pulmonary",,"new case","suspected","positive","Yes","Yes","No","No","No","No","No",,"Not performed","negative","Not performed","Not performed","Not performed","Not performed","Not performed","Not performed","Detectable result sensitive to Rifampicin ","Detectable","not performed","not performed","ignored","Favorable","15 to 59 years"…
624,2016,355030,"M","White","> 8 years",34,"No","No","No","No","Extrapulmonaryy","Gang. Perif.","new case","Normal","positive","Yes","Yes","No","No","No","No","No",,"Not performed","Not performed","Not performed","Not performed","Not performed","Not performed","Not performed","Not performed","not performed","not performed","not performed","not performed","ignored","Favorable","15 to 59 years",0,0…
625,2016,355030,"M","White","ignored",34,"No","No","No","No","Extrapulmonaryy","MeningoencefÃ¡lico","new case","not performed","positive",,"Yes","No","No","No","Yes","No",,"Not performed","Not performed","Not performed","Not performed","Not performed","Not performed","Not performed","Not performed","not performed","not performed","not performed","not performed","Yes","Favorable","15 to 59 years",…
626,2016,355030,"M","White","> 8 years",35,"No","No","No","No","Extrapulmonaryy","Gang. Perif.","new case","not performed","positive",,"Yes","No","No","No","No","No",,"Not performed","Not performed","negative","Not performed","Not performed","Not performed","Not performed","Not performed","not performed","not performed","not performed","not performed","ignored","Favorable","15 to 59 years",0,1,0,…
627,2016,355030,"M","White","> 8 years",35,"No","No","No","No","Extrapulmonaryy","MeningoencefÃ¡lico","new case","not performed","positive","No","Yes","No","No","No","No","No",,"Not performed","Not performed","Not performed","Not performed","Not performed","Not performed","Not performed","Not performed","not performed","not performed","not performed","not performed","ignored","Favorable","15 to 5…
628,2016,355030,"M","ignored","ignored",35,"No","No","No","No","Pulmonary",,"new case","Normal","positive",,"Yes","No","No","No","No","No",,"Not performed","Not performed","Not performed","Not performed","Not performed","Not performed","Not performed","Not performed","Detectable result sensitive to Rifampicin ","Detectable","not performed","not performed","No","Favorable","15 to 59 years",0,0,0,0…
629,2016,355030,"M","White","> 8 years",36,"No","No","No","No","Pulmonaryy + Extrapulmonaryyy","Miliar","new case","suspected","positive","ignored","Yes","Yes","No","No","Yes","No",,"Positive","Not performed","Not performed","Not performed","negative","Not performed","Not performed","negative","not performed","not performed","not performed","not performed","No","Favorable","15 to 59 years",0,0,0,…
630,2016,355030,"M","White","ignored",36,"No","No","No","No","Pulmonary",,"new case","suspected","positive","Yes","Yes","No","No","No","No","No",,"Positive","negative","negative","negative","Not performed","Not performed","Not performed","negative","not performed","not performed","not performed","not performed","No","Favorable","15 to 59 years",1,1,1,0,0,0,3
631,2016,355030,"M","White","1 to 8 years",36,"No","No","No","No","Pulmonary",,"new case","suspected","positive","Yes","Yes","Yes","No","No","Yes","No",,"negative","Not performed","Not performed","Not performed","negative","Not performed","Not performed","negative","not performed","not performed","not performed","not performed","ignored","Favorable","15 to 59 years",0,0,0,1,0,0,1
632,2016,355030,"M","White","1 to 8 years",37,"No","No","No","No","Extrapulmonaryy","Pleural","new case","suspected","positive","Yes","Yes","No","No","No","No","No",,"Not performed","Not performed","Not performed","Not performed","Not performed","Not performed","Not performed","Not performed","No detectÃ¡ve","Not detectable","not performed","not performed","No","Favorable","15 to 59 years",0,0,0,…
633,2016,355030,"M","Not white","> 8 years",37,"No","No","No","No","Pulmonary",,"new case","Normal","positive","Yes","Yes","No","No","No","No","No",,"Not performed","Not performed","Not performed","Not performed","Not performed","Not performed","Not performed","Not performed","Detectable result sensitive to Rifampicin ","Detectable","not performed","not performed","ignored","Favorable","15 to 59 …
634,2016,355030,"M","Not white","> 8 years",37,"No","No","No","No","Pulmonary",,"new case","suspected","positive","ignored","Yes","No","No","No","No","Yes",,"Not performed","Not performed","Not performed","Not performed","negative","Not performed","Not performed","Not performed","No detectÃ¡ve","Not detectable","not performed","not performed","No","Favorable","15 to 59 years",0,0,0,1,0,0,1
635,2016,355030,"M","Not white","> 8 years",39,"No","No","No",,"Pulmonary",,"new case","suspected","positive",,"Yes","No","No","No","No","No",,"Positive","Positive","Not performed","Not performed","Not performed","Not performed","Not performed","Positive","Detectable result sensitive to Rifampicin ","Detectable","not performed","not performed","No","Favorable","15 to 59 years",1,0,0,0,0,0,1
636,2016,355030,"M","Not white","> 8 years",39,"No","No","No","No","Pulmonary",,"new case","not performed","positive",,"Yes","Yes","No","No","Yes","No",,"Not performed","Not performed","Not performed","Not performed",,,,"Not performed","not performed","not performed","not performed","not performed","ignored","Favorable","15 to 59 years",0,0,0,,,,
637,2016,355030,"M","White","> 8 years",41,"No","No","No","No","Extrapulmonaryy","Gang. Perif.","new case","not performed","positive",,"Yes","No","No","No","No","No",,"Not performed","Not performed","Not performed","Not performed","Not performed","Not performed","Not performed","Not performed","not performed","not performed","not performed","not performed","Yes","Favorable","15 to 59 years",0,0,0…
638,2016,355030,"M","White","> 8 years",41,"No","No","No","No","Extrapulmonaryy","Miliar","new case","suspected","positive","Yes","Yes","No","No","No","No","No",,"Not performed","Not performed","Not performed","Not performed","Not performed","Not performed","Not performed","Not performed","not performed","not performed","not performed","not performed","No","Favorable","15 to 59 years",0,0,0,0,0,0…
639,2016,355030,"M","White","> 8 years",42,"No","No","No","No","Pulmonaryy + Extrapulmonaryyy","Other","new case","suspected","positive","No","Yes","No","No","No","No","No",,"Positive","Not performed","Not performed","Not performed","negative","Not performed","Not performed","negative","No detectÃ¡ve","Not detectable","not performed","not performed","No","Favorable","15 to 59 years",0,0,0,1,0,0,1
640,2016,355030,"M","White","> 8 years",43,"No","No","No","No","Extrapulmonaryy","Gang. Perif.","new case","not performed","positive",,"Yes","No","No","No","No","Yes",,"Not performed","Not performed","Not performed","Not performed","Not performed","Not performed","Not performed","Not performed","not performed","not performed","not performed","not performed","ignored","Favorable","15 to 59 years",…
641,2016,355030,"M","ignored","> 8 years",44,"No","No","No","No","Pulmonaryy + Extrapulmonaryyy","MeningoencefÃ¡lico","new case","suspected","positive","ignored","Yes","No","No","No","No","No",,"Not performed","Not performed","Not performed","Not performed","Not performed","negative","Not performed","Not performed","Detectable result sensitive to Rifampicin ","Detectable","not performed","not per…
642,2016,355030,"M","White","> 8 years",48,"No","No","No","No","Pulmonary",,"new case","suspected","positive","Yes","Yes","No","No","No","No","No",,"Positive","Not performed","Not performed","Not performed","Not performed","Not performed","Not performed","Not performed","not performed","not performed","not performed","not performed","ignored","Favorable","15 to 59 years",0,0,0,0,0,0,0
643,2016,355030,"M","Not white","1 to 8 years",50,"No","No","No","No","Pulmonary",,"new case","suspected","positive","Yes","Yes","No","No","No","No","No",,"negative","Not performed","Not performed","Not performed","negative","Not performed","Not performed","negative","No detectÃ¡ve","Not detectable","not performed","not performed","ignored","Favorable","15 to 59 years",0,0,0,1,0,0,1
644,2016,355030,"M","White","> 8 years",51,"No","No","No","No","Pulmonary",,"new case","Normal","positive",,"Yes","No","No","No","No","No",,"negative","Not performed","Not performed","negative","Not performed","Not performed","Not performed","Not performed","not performed","not performed","not performed","not performed","Yes","Favorable","15 to 59 years",0,0,1,0,0,0,1
645,2016,355030,"M","White","> 8 years",52,"No","No","No","No","Pulmonaryy + Extrapulmonaryyy","MeningoencefÃ¡lico","new case","suspected","positive","No","Yes","Yes","No","No","Yes","No",,"Not performed","negative","Not performed","negative","Not performed","Not performed","negative","Not performed","not performed","not performed","not performed","not performed","ignored","Favorable","15 to 59 y…
646,2016,355030,"M","White","> 8 years",53,"No","No","No","No","Pulmonaryy + Extrapulmonaryyy","Other","new case","suspected","positive",,"Yes","No","No","No","No","No",,"negative","Not performed","Not performed","Not performed","Not performed","Not performed","Not performed","Not performed","not performed","not performed","not performed","not performed","ignored","Favorable","15 to 59 years",0,0…
647,2016,355030,"M","White","> 8 years",53,"No","No","No","No","Pulmonary",,"new case","Normal","positive","Yes","Yes","No","No","No","No","No",,"Positive","Positive","Not performed","Not performed","Not performed","Not performed","Not performed","negative","No detectÃ¡ve","Not detectable","not performed","not performed","ignored","Favorable","15 to 59 years",1,0,0,0,0,0,1
648,2016,355030,"M","White","> 8 years",54,"No","No","No","No","Pulmonary",,"new case","suspected","positive","No","Yes","No","No","No","No","No",,"Positive","negative","Not performed","Not performed","Not performed","Not performed","Positive","Positive","not performed","not performed","not performed","not performed","ignored","Favorable","15 to 59 years",1,0,0,0,0,1,2
649,2016,355030,"M","Not white","> 8 years",61,"No","No","No","No","Extrapulmonaryy","Pleural","new case","not performed","positive","Yes","Yes","No","No","No","No","No",,"Not performed","negative","Not performed","negative","Not performed","negative","Not performed","Not performed","not performed","not performed","not performed","not performed","Yes","Favorable","> 59 years",1,0,1,0,1,0,3
650,2016,355030,"F","White","1 to 8 years",42,"No","No","No","No","Extrapulmonaryy","MeningoencefÃ¡lico","Recurrence","Other pathology","positive","Yes","Yes","No","No","No","No","Yes",,"Not performed","Not performed","Not performed","Not performed","Not performed","Not performed","Not performed","Not performed","not performed","not performed","not performed","not performed","No","Favorable","15 …
651,2016,355030,"F","White","ignored",70,"No","No","No",,"Extrapulmonaryy","GeniturinÃ¡ria","Recurrence","Normal","positive","Yes","Yes","No","No","No","No","No",,"Not performed","Not performed","Not performed","Not performed","Not performed","Not performed","Not performed","Not performed","not performed","not performed","not performed","not performed","ignored","Favorable","> 59 years",0,0,0,0,0…
652,2016,355030,"M","Not white","> 8 years",29,"No","No","No","No","Extrapulmonaryy","Gang. Perif.","Recurrence","Normal","positive","ignored","Yes","No","No","No","No","No",,"Not performed","Not performed","Not performed","Not performed","Not performed","Not performed","Not performed","Not performed","not performed","not performed","not performed","not performed","ignored","Favorable","15 to 59 …
653,2016,355030,"M","White","1 to 8 years",35,"No","No","No","No","Extrapulmonaryy","Other","Recurrence","Normal","positive","Yes","Yes","No","No","No","No","No",,"Not performed","Not performed","Not performed","Not performed","Not performed","Not performed","Not performed","Not performed","not performed","not performed","not performed","not performed","ignored","Favorable","15 to 59 years",0,0,0…
654,2016,355030,"M","Not white","1 to 8 years",40,"No","No","No","No","Extrapulmonaryy","Gang. Perif.","Recurrence","not performed","positive",,"Yes","No","No","No","No","No",,"negative","negative","Not performed","Not performed","Not performed","Not performed","Not performed","Not performed","not performed","not performed","not performed","not performed","ignored","Favorable","15 to 59 years",1,…
655,2016,355030,"M","Not white","1 to 8 years",47,"No","No","No","No","Pulmonary",,"Recurrence","suspected","positive","Yes","Yes","No","No","No","No","No",,"Positive","negative","negative","negative","negative","negative","negative","negative","Detectable result sensitive to Rifampicin ","Detectable","not performed","not performed","No","Favorable","15 to 59 years",1,1,1,1,1,1,6
656,2016,355030,"M","Not white","> 8 years",49,"No","No","No","No","Pulmonaryy + Extrapulmonaryyy","Other","Recurrence","not performed","positive","Yes","Yes","No","No","No","No","No",,"Not performed","Not performed","Not performed","Not performed","Not performed","Not performed","Not performed","Not performed","Detectable result sensitive to Rifampicin ","Detectable","not performed","not perform…
657,2016,355030,"F","White","1 to 8 years",21,"No","No","No","No","Pulmonary",,"Ruturn after loss to follow up","suspected","positive","Yes","Yes","No","No","No","No","No",,"negative","Not performed","Not performed","Not performed","Not performed","Not performed","Not performed","negative","not performed","not performed","not performed","not performed","ignored","Favorable","15 to 59 years",0,0,0…
658,2016,355030,"F","White","1 to 8 years",32,"No","No","No","No","Pulmonary",,"Ruturn after loss to follow up","suspected","positive","Yes","Yes","No","No","No","No","No",,"Not performed","Not performed",,"negative","Not performed","Not performed","Not performed","Not performed","not performed","not performed","not performed","not performed","ignored","Favorable","15 to 59 years",0,,1,0,0,0,
659,2016,355030,"M","Not white","> 8 years",23,"No","No","No","No","Pulmonary",,"Ruturn after loss to follow up","suspected","positive",,"Yes","No","No","No","No","No",,"negative","Not performed","Not performed","Not performed","Not performed","Not performed","Not performed","negative","No detectÃ¡ve","Not detectable","not performed","not performed","ignored","Favorable","15 to 59 years",0,0,0,0,…
660,2016,355030,"M","Not white","1 to 8 years",28,"No","No","No","No","Pulmonaryy + Extrapulmonaryyy","Miliar","Ruturn after loss to follow up","suspected","positive","ignored","Yes","No","No","No","No","Yes",,"Not performed","Not performed","negative","Not performed","Not performed","Not performed","negative","Not performed","No detectÃ¡ve","Not detectable","not performed","not performed","No","…
661,2016,355030,"M","White","> 8 years",36,"No","No","No","No","Extrapulmonaryy","MeningoencefÃ¡lico","Ruturn after loss to follow up","not performed","positive","Yes","Yes","Yes","No","No","No","No",,"Not performed","Not performed","Not performed","Not performed","Not performed","Not performed","Not performed","Not performed","No detectÃ¡ve","Not detectable","not performed","not performed","igno…
662,2016,355030,"M","Not white","1 to 8 years",58,"No","No","No","No","Extrapulmonaryy","MeningoencefÃ¡lico","Ruturn after loss to follow up","Normal","positive","Yes","Yes","No","No","No","No","No",,"negative","negative","Not performed","Not performed","Not performed","Not performed","Not performed","negative","No detectÃ¡ve","Not detectable","not performed","not performed","ignored","Favorable"…
663,2016,355030,"M","White","> 8 years",41,"No","No","No","No","Pulmonary",,"Recurrence","Normal","positive","Yes","Yes","No","No","No","No","No",,"Positive",,"negative",,,,,"Positive","not performed","not performed","not performed","not performed","ignored","Favorable","15 to 59 years",,1,,,,,
664,2016,355030,"M","Not white","> 8 years",34,"No","No","No","No","Pulmonaryy + Extrapulmonaryyy","Other","Ruturn after loss to follow up","suspected","positive",,"Yes","No","No","No","Yes","No",,"Positive","negative","Not performed","negative","negative","Not performed","negative","negative","Detectable result sensitive to Rifampicin ","Detectable","Resistant only to Rifampicin","resistant","No…
665,2016,355030,"M","White","> 8 years",30,"No","No","No","No","Pulmonaryy + Extrapulmonaryyy","Pleural","Recurrence","suspected","positive","Yes","Yes","No","No","No","No","Yes",,"negative","Not performed","Not performed","Not performed","Not performed","Not performed","Not performed","Not performed","not performed","not performed","Resistant to other 1st line drugs","resistant","ignored","Favor…
666,2016,355030,"F","Not white","> 8 years",22,"No","No","No","No","Pulmonary",,"new case","suspected","positive",,"No","No","No","No","Yes","No",,"Positive","Not performed","Not performed","Not performed","Not performed","Not performed","Not performed","Positive","No detectÃ¡ve","Not detectable","Sensitive","Sensitive","No","Favorable","15 to 59 years",0,0,0,0,0,0,0
667,2015,355030,"F","White","ignored",28,"No","No","No","No","Pulmonary",,"new case","not performed","positive",,"Yes","No","No","No","No","No",,"Positive","Not performed","Not performed","negative","Not performed",,"negative","Positive","Detectable result sensitive to Rifampicin ","Detectable","Sensitive","Sensitive","ignored","Favorable","15 to 59 years",0,0,1,0,,1,
668,2016,355030,"F","White","1 to 8 years",29,"No","No","No","No","Pulmonary",,"new case","suspected","positive",,"Yes","No","No","No","Yes","No",,"Not performed","Not performed","negative","negative","negative","negative","negative","Positive","Detectable result sensitive to Rifampicin ","Detectable","Sensitive","Sensitive","Yes","Favorable","15 to 59 years",0,1,1,1,1,1,5
669,2016,355030,"F","Not white","ignored",29,"No","No","No","No","Pulmonary",,"new case","suspected","positive","Yes","Yes","No","No","No","No","No",,"Not performed","Not performed","Not performed","Not performed","Not performed","Not performed","Positive","Not performed","Detectable result sensitive to Rifampicin ","Detectable","Sensitive","Sensitive","ignored","Favorable","15 to 59 years",0,0,0…
670,2016,355030,"F","White","> 8 years",31,"No","No","No","No","Pulmonary",,"new case","suspected","positive","Yes","Yes","Yes","No","No","Yes","Yes",,"Positive","Not performed","Not performed","Not performed","Not performed","Not performed","Not performed","Positive","not performed","not performed","Sensitive","Sensitive","ignored","Favorable","15 to 59 years",0,0,0,0,0,0,0
671,2016,355030,"F","Not white","ignored",32,"No","No","No","No","Extrapulmonaryy","Pleural","new case","not performed","positive","ignored","Yes","No","No","No","No","No",,"Not performed","Not performed","Not performed","Not performed","negative","Not performed","Not performed","Not performed","not performed","not performed","Sensitive","Sensitive","ignored","Favorable","15 to 59 years",0,0,0,1,…
672,2016,355030,"F","Not white","1 to 8 years",36,"No","No","No","No","Pulmonary",,"new case","suspected","positive","Yes","Yes","No","No","No","No","Yes",,"Positive","Not performed","negative","Not performed","Not performed","Not performed","Not performed","Not performed","not performed","not performed","Sensitive","Sensitive","No","Favorable","15 to 59 years",0,1,0,0,0,0,1
673,2016,355030,"F","Not white","> 8 years",40,"No","No","No","No","Pulmonary",,"new case","suspected","positive","Yes","Yes","No","No","No","No","No",,"Not performed","Not performed","Not performed","Not performed","Not performed","Not performed","Not performed","Positive","Detectable result sensitive to Rifampicin ","Detectable","Sensitive","Sensitive","ignored","Favorable","15 to 59 years",0,0…
674,2016,355030,"F","Not white","ignored",42,"No","No","No","No","Pulmonary",,"new case","suspected","positive","Yes","Yes","Yes","Yes","No","No","Yes",,"negative","Not performed","negative","Not performed","negative","negative","negative","Positive","not performed","not performed","Sensitive","Sensitive","Yes","Favorable","15 to 59 years",0,1,0,1,1,1,4
675,2016,355030,"F","ignored","ignored",44,"No","No","No","No","Pulmonary",,"new case","not performed","positive",,"Yes","No","No","No","No","No",,"Not performed","Not performed","Not performed","Not performed","Not performed","Not performed","Not performed","Positive","Detectable result sensitive to Rifampicin ","Detectable","Sensitive","Sensitive","No","Favorable","15 to 59 years",0,0,0,0,0,0,0
676,2016,355030,"F","White","> 8 years",46,"No","No","No","No","Extrapulmonaryy","Miliar","new case","suspected","positive","No","Yes","No","No","No","No","No",,"negative","negative","Not performed","Not performed","Not performed","Not performed","Not performed","negative","not performed","not performed","Sensitive","Sensitive","ignored","Favorable","15 to 59 years",1,0,0,0,0,0,1
677,2016,355030,"F","White","1 to 8 years",46,"No","No","No","No","Pulmonaryy + Extrapulmonaryyy","Gang. Perif.","new case","suspected","positive","Yes","Yes","No","No","No","No","No",,"Not performed","Not performed","Not performed","Not performed","Not performed","Not performed","Not performed","Positive","Detectable result sensitive to Rifampicin ","Detectable","Sensitive","Sensitive","Yes","Fa…
678,2016,355030,"F","Not white","> 8 years",46,"No","No","No","No","Pulmonary",,"new case","suspected","positive","Yes","Yes","No","No","No","No","Yes",,"Positive","Not performed","Not performed","Not performed","Not performed","Not performed","Not performed","Positive","Detectable result sensitive to Rifampicin ","Detectable","Sensitive","Sensitive","ignored","Favorable","15 to 59 years",0,0,0,0…
679,2016,355030,"F","White","> 8 years",47,"No","No","No","No","Pulmonary",,"new case","not performed","positive",,"Yes","No","No","No","No","No",,"negative","Not performed","Not performed","Not performed","Not performed","negative","Not performed","Positive","No detectÃ¡ve","Not detectable","Sensitive","Sensitive","Yes","Favorable","15 to 59 years",0,0,0,0,1,0,1
680,2016,355030,"F","Not white","> 8 years",50,"No","No","No","No","Pulmonary",,"new case","not performed","positive",,"Yes","No","No","No","No","No",,"Positive","Positive","negative","negative",,"negative","negative","Positive","not performed","not performed","Sensitive","Sensitive","No","Favorable","15 to 59 years",1,1,1,,1,1,
681,2016,355030,"F","Not white","> 8 years",53,"No","No","No","No","Pulmonaryy + Extrapulmonaryyy","Miliar","new case","suspected","positive",,"Yes","No","No","No","No","No",,"Not performed","Not performed","Not performed","Not performed","Not performed","Not performed","Not performed","Not performed","Detectable result sensitive to Rifampicin ","Detectable","Sensitive","Sensitive","ignored","Fav…
682,2016,355030,"F","Not white","> 8 years",54,"No","No","No","No","Extrapulmonaryy","GeniturinÃ¡ria","new case","Normal","positive",,"Yes","No","No","No","No","No",,"Not performed","Not performed","Not performed","Not performed","negative","Not performed","Not performed","Not performed","not performed","not performed","Sensitive","Sensitive","ignored","Favorable","15 to 59 years",0,0,0,1,0,0,1
683,2016,355030,"F","Not white","> 8 years",60,"No","No","No","No","Pulmonary",,"new case","suspected","positive","Yes","Yes","No","No","No","No","No",,"negative","Not performed","negative","Not performed","negative","negative","negative","Positive","not performed","not performed","Sensitive","Sensitive","Yes","Favorable","> 59 years",0,1,0,1,1,1,4
684,2016,355030,"F","White","1 to 8 years",60,"No","No","No","No","Pulmonary",,"new case","suspected","positive",,"Yes","No","Yes","No","No","No",,"Not performed","Not performed","Not performed","Not performed","Not performed","negative","Not performed","Not performed","not performed","not performed","Sensitive","Sensitive","No","Favorable","> 59 years",0,0,0,0,1,0,1
685,2017,355030,"M","White","> 8 years",23,"No","No","No","No","Pulmonary",,"new case","Normal","positive","Yes","Yes","No","No","No","No","No",,"Positive","Not performed","Positive","Not performed","negative","negative","Not performed","Positive","not performed","not performed","Sensitive","Sensitive","ignored","Favorable","15 to 59 years",0,1,0,1,1,0,3
686,2016,355030,"M","Not white","> 8 years",25,"No","No","No",,"Pulmonary",,"new case","suspected","positive",,"No","No","No","No","No","No",,"negative","Not performed","Not performed","Not performed","Not performed","Not performed","negative","Positive","No detectÃ¡ve","Not detectable","Sensitive","Sensitive","Yes","Favorable","15 to 59 years",0,0,0,0,0,1,1
687,2016,355030,"M","White","ignored",25,"No","No","No",,"Pulmonary",,"new case","suspected","positive",,"No","No","No","No","No","Yes",,"Not performed","negative","Not performed","negative","Not performed","Not performed","Not performed","Positive","Detectable result sensitive to Rifampicin ","Detectable","Sensitive","Sensitive","ignored","Favorable","15 to 59 years",1,0,1,0,0,0,2
688,2016,355030,"M","Not white","> 8 years",26,"No","No","No","No","Pulmonaryy + Extrapulmonaryyy","Miliar","new case","suspected","positive","ignored","Yes","No","No","No","No","No",,"negative","Positive","Not performed","Not performed","negative","Not performed","Not performed","Positive","not performed","not performed","Sensitive","Sensitive","ignored","Favorable","15 to 59 years",1,0,0,1,0,0,2
689,2016,355030,"M","White","> 8 years",28,"No","No","No","No","Pulmonary",,"new case","suspected","positive","Yes","Yes","No","No","No","No","No",,"Positive","negative","Not performed","negative","Not performed","negative","Not performed","Positive","not performed","not performed","Sensitive","Sensitive","ignored","Favorable","15 to 59 years",1,0,1,0,1,0,3
690,2016,355030,"M","White","1 to 8 years",29,"No","No","No","No","Pulmonary",,"new case","suspected","positive","Yes","Yes","No","No","No","No","No",,"Positive","Positive","Not performed","Not performed","Not performed","Not performed","Not performed","Positive","Detectable result sensitive to Rifampicin ","Detectable","Sensitive","Sensitive","ignored","Favorable","15 to 59 years",1,0,0,0,0,0,1
691,2016,355030,"M","White","> 8 years",30,"No","No","No","No","Pulmonary",,"new case","suspected","positive",,"Yes","No","No","No","Yes","Yes",,"Positive","Not performed","Not performed","Not performed","Not performed","Not performed","Not performed","Positive","Detectable result sensitive to Rifampicin ","Detectable","Sensitive","Sensitive","ignored","Favorable","15 to 59 years",0,0,0,0,0,0,0
692,2016,355030,"M","Not white","> 8 years",33,"No","No","No","No","Pulmonaryy + Extrapulmonaryyy","Other","new case","suspected","positive","No","Yes","Yes","No","No","Yes","Yes",,"negative","Not performed","Not performed","Not performed","Not performed","Not performed","Not performed","negative","not performed","not performed","Sensitive","Sensitive","Yes","Favorable","15 to 59 years",0,0,0,0,0…
693,2016,355030,"M","Not white","> 8 years",33,"No","No","No","No","Pulmonaryy + Extrapulmonaryyy","Gang. Perif.","new case","suspected","positive","Yes","Yes","No","No","No","No","No",,"Not performed","Not performed","Not performed","Positive","Not performed","Not performed","Not performed","Not performed","not performed","not performed","Sensitive","Sensitive","No","Favorable","15 to 59 years",…
694,2016,355030,"M","White","> 8 years",35,"No","No","No","No","Pulmonaryy + Extrapulmonaryyy","Gang. Perif.","new case","Normal","positive","Yes","Yes","No","No","No","No","No",,"negative","Not performed","negative","Not performed","Not performed","Not performed","Not performed","Positive","Detectable result sensitive to Rifampicin ","Detectable","Sensitive","Sensitive","No","Favorable","15 to 5…
695,2016,355030,"M","Not white","> 8 years",36,"No","No","No","No","Pulmonaryy + Extrapulmonaryyy","Gang. Perif.","new case","suspected","positive",,"Yes","No","No","No","Yes","No",,"Not performed","Not performed","Not performed","Not performed","negative","Not performed","Not performed","Not performed","Detectable result sensitive to Rifampicin ","Detectable","Sensitive","Sensitive","Yes","Favor…
696,2016,355030,"M","Not white","1 to 8 years",36,"No","No","No","No","Pulmonary",,"new case","suspected","positive",,"Yes","No","No","No","No","No",,"Positive","Not performed","Not performed","Not performed","Not performed","Not performed","Not performed","Positive","Detectable result sensitive to Rifampicin ","Detectable","Sensitive","Sensitive","ignored","Favorable","15 to 59 years",0,0,0,0,0,…
697,2016,355030,"M","ignored","ignored",37,"No","No","No","No","Pulmonaryy + Extrapulmonaryyy","Miliar","new case","not performed","positive",,"Yes","No","No","No","Yes","No",,"Not performed",,,,,,,"Positive","Detectable result sensitive to Rifampicin ","Detectable","Sensitive","Sensitive","ignored","Favorable","15 to 59 years",,,,,,,
698,2016,355030,"M","White","1 to 8 years",38,"No","No","No","No","Pulmonary",,"new case","suspected","positive","Yes","Yes","No","No","No","No","No",,"Positive","Not performed","Not performed","Not performed","Not performed","Not performed","Not performed","Positive","Detectable result sensitive to Rifampicin ","Detectable","Sensitive","Sensitive","ignored","Favorable","15 to 59 years",0,0,0,0,0…
699,2016,355030,"M","Not white","1 to 8 years",39,"No","No","No","No","Pulmonary",,"new case","suspected","positive",,"Yes","No","No","No","No","No",,"negative","Not performed","Not performed","negative","Not performed","Not performed","Not performed","Positive","Detectable result sensitive to Rifampicin ","Detectable","Sensitive","Sensitive","No","Favorable","15 to 59 years",0,0,1,0,0,0,1
700,2016,355030,"M","Not white","> 8 years",40,"No","No","No","No","Pulmonaryy + Extrapulmonaryyy","Other","new case","suspected","positive",,"Yes","No","No","No","No","No",,"Positive","Not performed","Not performed","Not performed","Not performed","Not performed","Not performed","negative","not performed","not performed","Sensitive","Sensitive","ignored","Favorable","15 to 59 years",0,0,0,0,0,0,0
701,2016,355030,"M","Not white","1 to 8 years",40,"No","No","No","No","Pulmonary",,"new case","not performed","positive","ignored","Yes","No","No","No","Yes","No",,"Positive","Not performed","Not performed","Not performed","Not performed","Not performed","Not performed","Positive","Detectable result sensitive to Rifampicin ","Detectable","Sensitive","Sensitive","No","Favorable","15 to 59 years",0…
702,2016,355030,"M","White","> 8 years",41,"No","No","No","No","Extrapulmonaryy","Pleural","new case","suspected","positive","Yes","Yes","No","No","No","No","No",,"negative","Not performed","Not performed","Not performed","Not performed","Not performed","Not performed","negative","not performed","not performed","Sensitive","Sensitive","ignored","Favorable","15 to 59 years",0,0,0,0,0,0,0
703,2016,355030,"M","Not white","> 8 years",41,"No","No","No","No","Pulmonaryy + Extrapulmonaryyy","Gang. Perif.","new case","suspected","positive","Yes","Yes","No","No","No","No","No",,"Not performed","Not performed","Not performed","Not performed","Not performed","Not performed","Not performed","Not performed","not performed","not performed","Sensitive","Sensitive","ignored","Favorable","15 to …
704,2016,355030,"M","Not white","1 to 8 years",41,"No","No","No","No","Pulmonary",,"new case","not performed","positive",,"Yes","No","No","No","No","No",,"Positive","negative","negative","Not performed","Not performed","negative","Not performed","Positive","not performed","not performed","Sensitive","Sensitive","Yes","Favorable","15 to 59 years",1,1,0,0,1,0,3
705,2016,355030,"M","White","1 to 8 years",44,"No","No","No","No","Pulmonaryy + Extrapulmonaryyy","Gang. Perif.","new case","suspected","positive","Yes","Yes","No","No","No","No","No",,"Positive","Not performed","Not performed","Not performed","Not performed","Not performed","Not performed","Not performed","not performed","not performed","Sensitive","Sensitive","ignored","Favorable","15 to 59 yea…
706,2016,355030,"M","White","> 8 years",45,"No","No","No","No","Pulmonary",,"new case","suspected","positive","Yes","Yes","Yes","No","No","No","No",,"negative","negative","Not performed","negative","negative","Not performed","Not performed","negative","Detectable result sensitive to Rifampicin ","Detectable","Sensitive","Sensitive","No","Favorable","15 to 59 years",1,0,1,1,0,0,3
707,2016,355030,"M","Not white","1 to 8 years",45,"No","No","No","No","Pulmonary",,"new case","suspected","positive","Yes","Yes","Yes","Yes","No","Yes","No",,"negative","negative","negative","negative","negative","negative","Not performed","Positive","not performed","not performed","Sensitive","Sensitive","Yes","Favorable","15 to 59 years",1,1,1,1,1,0,5
708,2016,355030,"M","White","> 8 years",47,"No","No","No","No","Pulmonaryy + Extrapulmonaryyy","MeningoencefÃ¡lico","new case","not performed","positive","ignored","Yes","No","No","No","No","No",,"negative","Positive","Positive","negative","negative","negative","negative","Not performed","Detectable result sensitive to Rifampicin ","Detectable","Sensitive","Sensitive","Yes","Favorable","15 to 59 …
709,2015,355030,"M","White","> 8 years",47,"No","No","No","No","Pulmonary",,"new case","not performed","positive","Yes","Yes","No","No","No","No","No",,"Not performed","negative","negative","negative","Not performed","Not performed","Not performed","Positive","Detectable result sensitive to Rifampicin ","Detectable","Sensitive","Sensitive","No","Favorable","15 to 59 years",1,1,1,0,0,0,3
710,2016,355030,"M","Not white","1 to 8 years",48,"No","No","No","No","Pulmonary",,"new case","suspected","positive","Yes","Yes","No","No","No","No","No",,"Not performed","negative","negative","negative","negative","negative","negative","Positive","Detectable result sensitive to Rifampicin ","Detectable","Sensitive","Sensitive","Yes","Favorable","15 to 59 years",1,1,1,1,1,1,6
711,2016,355030,"M","White","> 8 years",49,"No","No","No","No","Extrapulmonaryy","MeningoencefÃ¡lico","new case","not performed","positive","Yes","Yes","No","No","No","No","No",,"Not performed","Not performed","Not performed","Not performed","Not performed","Not performed","Not performed","Not performed","not performed","not performed","Sensitive","Sensitive","ignored","Favorable","15 to 59 years…
712,2016,355030,"M","White","1 to 8 years",50,"No","No","No","No","Pulmonary",,"new case","suspected","positive",,"Yes","No","No","No","No","No",,"Positive","Not performed","Not performed","Not performed","Not performed","Not performed","Not performed","Positive","not performed","not performed","Sensitive","Sensitive","No","Favorable","15 to 59 years",0,0,0,0,0,0,0
713,2016,355030,"M","Not white","> 8 years",52,"No","No","No","No","Pulmonary",,"new case","suspected","positive",,"Yes","Yes","No","No","No","Yes",,"Not performed","negative","Not performed","negative","Not performed","negative","Not performed","Positive","Detectable result sensitive to Rifampicin ","Detectable","Sensitive","Sensitive","No","Favorable","15 to 59 years",1,0,1,0,1,0,3
714,2016,355030,"M","White","> 8 years",53,"No","No","No","No","Pulmonary",,"new case","not performed","positive","Yes","Yes","No","No","No","No","No",,"Positive","negative","negative","negative","negative","Not performed","negative","Positive","not performed","not performed","Sensitive","Sensitive","Yes","Favorable","15 to 59 years",1,1,1,1,0,1,5
715,2016,355030,"M","White","> 8 years",53,"No","No","No","No","Pulmonary",,"new case","suspected","positive","Yes","Yes","No","No","No","No","No",,"Positive","Not performed","Not performed","Not performed","Not performed","Not performed","Not performed","Not performed","Detectable result sensitive to Rifampicin ","Detectable","Sensitive","Sensitive","No","Favorable","15 to 59 years",0,0,0,0,0,0,0
716,2016,355030,"M","Not white","ignored",54,"No","No","No","No","Pulmonary",,"new case","suspected","positive",,"No","Yes","No","No","No","Yes",,"Positive","Positive","Not performed","Not performed","Not performed","Not performed","Not performed","Positive","not performed","not performed","Sensitive","Sensitive","No","Favorable","15 to 59 years",1,0,0,0,0,0,1
717,2016,355030,"M","ignored","> 8 years",55,"No","No","No","No","Extrapulmonaryy","GeniturinÃ¡ria","new case","not performed","positive","Yes","Yes","No","No","No","No","No",,"Not performed","Not performed","Not performed","negative","negative","Not performed","negative","Not performed","not performed","not performed","Sensitive","Sensitive","No","Favorable","15 to 59 years",0,0,1,1,0,1,3
718,2016,355030,"M","Not white","> 8 years",58,"No","No","No","No","Pulmonaryy + Extrapulmonaryyy","Miliar","new case","suspected","positive","Yes","Yes","Yes","No","No","No","No",,"Positive","Not performed","negative","Not performed","Not performed","Not performed","Not performed","Positive","not performed","not performed","Sensitive","Sensitive","No","Favorable","15 to 59 years",0,1,0,0,0,0,1
719,2016,355030,"M","Not white","ignored",58,"No","No","No","No","Pulmonary",,"new case","suspected","positive",,"Yes","No","No","No","No","No",,"Positive","Not performed","negative","Not performed","Not performed","Not performed","negative","Positive","not performed","not performed","Sensitive","Sensitive","ignored","Favorable","15 to 59 years",0,1,0,0,0,1,2
720,2016,355030,"M","Not white","1 to 8 years",60,"No","No","No","No","Pulmonary",,"new case","suspected","positive",,"Yes","No","No","No","No","No",,"negative","Not performed","Not performed","Not performed","Not performed","Not performed","negative","Positive","No detectÃ¡ve","Not detectable","Sensitive","Sensitive","No","Favorable","> 59 years",0,0,0,0,0,1,1
721,2016,355030,"F","Not white","1 to 8 years",35,"No","No","No","No","Pulmonaryy + Extrapulmonaryyy","Other","Recurrence","suspected","positive",,"Yes","No","No","No","No","No",,"Positive","Positive","negative","negative","Not performed","negative","negative","Positive","Detectable result sensitive to Rifampicin ","Detectable","Sensitive","Sensitive","ignored","Favorable","15 to 59 years",1,1,1,…
722,2016,355030,"F","Not white","0",38,"No","No","No","No","Pulmonary",,"Recurrence","suspected","positive",,"Yes","No","No","No","No","No",,"Positive","Not performed","Not performed","Positive","Not performed","negative","Not performed","Not performed","not performed","not performed","Sensitive","Sensitive","No","Favorable","15 to 59 years",0,0,1,0,1,0,2
723,2016,355030,"F","White","0",40,"No","No","No","No","Pulmonaryy + Extrapulmonaryyy","MeningoencefÃ¡lico","Recurrence","suspected","positive","Yes","Yes","No","No","No","No","No",,"negative","Not performed","Not performed","Not performed","Not performed","Not performed","Not performed","Positive","not performed","not performed","Sensitive","Sensitive","No","Favorable","15 to 59 years",0,0,0,0,0…
724,2016,355030,"F","White","> 8 years",43,"No","No","No","No","Pulmonary",,"Recurrence","not performed","positive","Yes","No","No","No","No","No","No",,"Positive","Not performed","Not performed","negative","Not performed","Not performed","Not performed","Positive","Detectable result sensitive to Rifampicin ","Detectable","Sensitive","Sensitive","ignored","Favorable","15 to 59 years",0,0,1,0,0,0,1
725,2016,355030,"F","White","1 to 8 years",46,"No","No","No","No","Extrapulmonaryy","MeningoencefÃ¡lico","Recurrence","Normal","positive",,"Yes","No","Yes","No","No","No",,"negative","Not performed","Not performed","Not performed","Not performed","Not performed","Not performed","Not performed","No detectÃ¡ve","Not detectable","Sensitive","Sensitive","Yes","Favorable","15 to 59 years",0,0,0,0,0,0,0
726,2016,355030,"M","ignored","ignored",36,"No","No","No",,"Pulmonaryy + Extrapulmonaryyy","Gang. Perif.","Recurrence","Normal","positive","Yes","Yes","No","No","No","No","No",,"Positive","Not performed","Not performed","Not performed","Not performed","Not performed","Not performed","Positive","Detectable result sensitive to Rifampicin ","Detectable","Sensitive","Sensitive","ignored","Favorable",…
727,2016,355030,"M","Not white","1 to 8 years",36,"No","No","No","No","Pulmonary",,"Recurrence","not performed","positive","Yes","Yes","No","No","No","Yes","No",,"Positive","Not performed","Not performed","negative","negative","Not performed","negative","Positive","not performed","not performed","Sensitive","Sensitive","Yes","Favorable","15 to 59 years",0,0,1,1,0,1,3
728,2016,355030,"M","White","ignored",46,"No","No","No","No","Pulmonary",,"Recurrence","suspected","positive","No","Yes","No","No","No","No","No",,"Not performed","Not performed","Not performed","negative","Not performed","negative","Not performed","Positive","Detectable result sensitive to Rifampicin ","Detectable","Sensitive","Sensitive","No","Favorable","15 to 59 years",0,0,1,0,1,0,2
729,2016,355030,"M","Not white","> 8 years",48,"No","No","No",,"Pulmonaryy + Extrapulmonaryyy","Miliar","Recurrence","not performed","positive",,"Yes","No","No","No","No","No",,"negative","Not performed","Not performed","Not performed","Not performed","Not performed","Not performed","Not performed","not performed","not performed","Sensitive","Sensitive","ignored","Favorable","15 to 59 years",0,0,…
730,2016,355030,"M","White","1 to 8 years",48,"No","No","No",,"Pulmonary",,"Recurrence","not performed","positive","ignored","Yes","No","No","No","No","No",,"Positive","Not performed","Not performed","Not performed","Not performed","Not performed","Not performed","Positive","not performed","not performed","Sensitive","Sensitive","ignored","Favorable","15 to 59 years",0,0,0,0,0,0,0
731,2016,355030,"M","Not white","ignored",48,"No","No","No","No","Pulmonary",,"Recurrence","not performed","positive",,"Yes","No","No","No","No","No",,"Not performed","Not performed","Not performed","Not performed","Not performed","Not performed","negative","Positive","Detectable result sensitive to Rifampicin ","Detectable","Sensitive","Sensitive","ignored","Favorable","15 to 59 years",0,0,0,0,0…
732,2016,355030,"M","Not white","1 to 8 years",50,"No","No","No","No","Pulmonary",,"Recurrence","not performed","positive",,"Yes","No","No","No","No","No",,"Not performed","Positive","negative","Not performed","Not performed","Not performed","Not performed","Positive","Detectable result sensitive to Rifampicin ","Detectable","Sensitive","Sensitive","Yes","Favorable","15 to 59 years",1,1,0,0,0,0,2
733,2016,355030,"M","ignored","> 8 years",55,"No","No","No","No","Pulmonary",,"Recurrence","not performed","positive","Yes","Yes","No","No","No","No","No",,"Not performed","Not performed","Positive","negative","negative","Not performed","negative","Positive","Detectable result sensitive to Rifampicin ","Detectable","Sensitive","Sensitive","No","Favorable","15 to 59 years",0,1,1,1,0,1,4
734,2016,355030,"F","White","> 8 years",43,"No","No","No","No","Pulmonary",,"Ruturn after loss to follow up","not performed","positive",,"Yes","No","No","No","No","No",,"negative","Not performed","Not performed","Not performed","Not performed","negative","Not performed","Positive","Detectable result sensitive to Rifampicin ","Detectable","Sensitive","Sensitive","ignored","Favorable","15 to 59 yea…
735,2016,355030,"M","Not white","ignored",34,"No","No","No","No","Pulmonary",,"Ruturn after loss to follow up","suspected","positive","Yes","Yes","No","No","No","Yes","No",,"Positive","Positive","Positive","Not performed","negative","negative","negative","Positive","Detectable result sensitive to Rifampicin ","Detectable","Sensitive","Sensitive","ignored","Favorable","15 to 59 years",1,1,0,1,1,1,5
736,2016,355030,"M","Not white","> 8 years",36,"No","No","No","No","Extrapulmonaryy","Other","Ruturn after loss to follow up","not performed","positive","Yes","Yes","Yes","No","No","Yes","No",,"Not performed","Not performed","Not performed","Not performed","Not performed","Not performed","Not performed","Not performed","Detectable result sensitive to Rifampicin ","Detectable","Sensitive","Sensiti…
737,2016,355030,"M","White","> 8 years",42,"No","No","No","No","Pulmonary",,"Ruturn after loss to follow up","suspected","positive","Yes","Yes","Yes","No","No","No","Yes",,"Positive","Positive","Positive","Not performed","Not performed","Not performed","Not performed","Positive","Detectable result sensitive to Rifampicin ","Detectable","Sensitive","Sensitive","ignored","Favorable","15 to 59 years…
738,2016,355030,"M","Not white","1 to 8 years",46,"No","No","No","No","Pulmonary",,"Ruturn after loss to follow up","suspected","positive",,"Yes","No","No","No","No","No",,"Not performed","Not performed","negative","negative","negative","negative","Not performed","Positive","Detectable result sensitive to Rifampicin ","Detectable","Sensitive","Sensitive","No","Favorable","15 to 59 years",0,1,1,1,…
739,2016,355030,"M","White","1 to 8 years",47,"No","No","No","No","Pulmonary",,"Ruturn after loss to follow up","suspected","positive","ignored","Yes","Yes","No","No","Yes","No",,"Positive","Not performed","Not performed","negative","Not performed","Not performed","Not performed","Positive","Detectable result sensitive to Rifampicin ","Detectable","Sensitive","Sensitive","No","Favorable","15 to 5…
740,2016,355030,"M","Not white","> 8 years",56,"No","No","No","No","Pulmonary",,"Ruturn after loss to follow up","suspected","positive","Yes","Yes","Yes","Yes","No","Yes","No",,"Positive","Positive","negative","Positive","negative","Not performed","negative","Positive","Detectable result sensitive to Rifampicin ","Detectable","Sensitive","Sensitive","Yes","Favorable","15 to 59 years",1,1,1,1,0,1,5
741,2016,355030,"M","White","> 8 years",38,"No","No","No","No","Extrapulmonaryy","Pleural","new case","suspected","positive","Yes","Yes","No","No","Yes","No","No",,"Not performed","Not performed","Not performed","Not performed","Not performed","Not performed","Not performed","Not performed","No detectÃ¡ve","Not detectable","Sensitive","Sensitive","ignored","Favorable","15 to 59 years",0,0,0,0,0,0…
742,2016,355030,"M","White","> 8 years",44,"No","No","No","No","Pulmonaryy + Extrapulmonaryyy","Miliar","new case","suspected","positive",,"No","No","No","No","No","No",,"Positive","Not performed","Not performed","Not performed","Not performed","Not performed","Not performed","Not performed","not performed","not performed","Sensitive","Sensitive","ignored","Favorable","15 to 59 years",0,0,0,0,0,0…
743,2016,355030,"M","Not white","> 8 years",20,"No","No","No","No","Pulmonary",,"new case","not performed","positive","Yes","Yes","No","No","No","No","No",,"negative","Not performed","Not performed","Not performed","Not performed","negative","Not performed","Positive",,,"Sensitive","Sensitive","No","Favorable","15 to 59 years",0,0,0,0,1,0,1
744,2016,355030,"M","Not white","1 to 8 years",24,"No","No","No","No","Pulmonary",,"new case","suspected","positive",,"Yes","No","No","No","No","No",,"Not performed","Not performed","Positive","Positive","negative","negative","negative","Not performed","not performed","not performed","Sensitive","Sensitive","Yes","Favorable","15 to 59 years",0,1,1,1,1,1,5
745,2016,355030,"M","White","1 to 8 years",43,"No","No","No","No","Pulmonaryy + Extrapulmonaryyy","Miliar","new case","suspected","positive","Yes","Yes","No","No","No","No","No",,"Not performed","Not performed","Not performed","Not performed","negative","negative","Not performed","Positive","Detectable result sensitive to Rifampicin ","Detectable","Sensitive","Sensitive","ignored","Favorable","15…
746,2016,355030,"M","White","> 8 years",34,"No","No","No","No","Pulmonary",,"Recurrence","not performed","positive","Yes","Yes","No","No","No","No","No",,"Not performed","Not performed","Not performed","Not performed","Not performed","Not performed","Not performed","Not performed",,,"Sensitive","Sensitive","No","Favorable","15 to 59 years",0,0,0,0,0,0,0
747,2016,355030,"M","White","0",37,"No","No","No","No","Pulmonary",,"Recurrence","suspected","positive","Yes","Yes","No","No","No","No","No",,"Positive","Positive","negative","Not performed","Not performed","Not performed","Not performed","Positive","not performed","not performed","Sensitive","Sensitive","Yes","Favorable","15 to 59 years",1,1,0,0,0,0,2
748,2016,355030,"M","White","> 8 years",26,"No","No","No","No","Pulmonary",,"new case","not performed","positive","Yes","Yes","No","No","No","No","No",,"Not performed","Not performed","Not performed","Not performed","Not performed","Not performed","Not performed","Positive","Detectable result sensitive to Rifampicin ","Detectable","Sensitive","Sensitive","ignored","Favorable","15 to 59 years",0,0…
749,2016,355030,"F","ignored","1 to 8 years",16,"No","No","No","No","Pulmonary",,"new case","suspected","positive",,"No","Yes","No","No","Yes","Yes",,"Positive","Positive","negative","negative","negative","Not performed","Not performed","Positive","not performed","not performed","not performed","not performed","Yes","Favorable","15 to 59 years",1,1,1,1,0,0,4
750,2016,355030,"F","Not white","> 8 years",19,"No","No","No","No","Extrapulmonaryy","Gang. Perif.","new case","Normal","positive","Yes","Yes","No","No","No","No","No",,"Not performed","Not performed","Not performed","Not performed","Not performed","Not performed","Not performed","Not performed","not performed","not performed","not performed","not performed","No","Favorable","15 to 59 years",0,0,…
751,2016,355030,"F","Not white","1 to 8 years",22,"No","No","No","No","Pulmonary",,"new case","suspected","positive",,"Yes","No","No","No","No","No",,"Not performed","Not performed","Not performed","Not performed","Not performed","Not performed","negative","Not performed",,,"not performed","not performed","Yes","Favorable","15 to 59 years",0,0,0,0,0,1,1
752,2017,355030,"F","Not white","> 8 years",23,"No","No","No","No","Pulmonary",,"new case","suspected","positive",,"No","No","No","No","No","No",,"negative","Not performed","negative","negative","Not performed","Not performed",,"negative","not performed","not performed","not performed","not performed","ignored","Favorable","15 to 59 years",0,1,1,0,0,,
753,2016,355030,"F","Not white","ignored",27,"No","No","No","No","Pulmonary",,"new case","not performed","positive","Yes","Yes","No","No","No","No","No",,"Positive","negative","negative","negative","negative","negative","negative","Positive","not performed","not performed","not performed","not performed","No","Favorable","15 to 59 years",1,1,1,1,1,1,6
754,2016,355030,"F","White","> 8 years",27,"No","No","No","No","Pulmonary",,"new case","suspected","positive","Yes","Yes","No","No","No","No","No",,"negative","Not performed","negative","Not performed","Not performed","negative","Not performed","negative","not performed","not performed","not performed","not performed","No","Favorable","15 to 59 years",0,1,0,0,1,0,2
755,2016,355030,"F","White","1 to 8 years",27,"No","No","No","No","Pulmonary",,"new case","suspected","positive",,"No","No","No","No","Yes","No",,"Not performed","Not performed","negative","Not performed","negative","Not performed","negative","Not performed","not performed","not performed","not performed","not performed","No","Favorable","15 to 59 years",0,1,0,1,0,1,3
756,2016,355030,"F","White","> 8 years",34,"No","No","No","No","Extrapulmonaryy","Pleural","new case","suspected","positive","Yes","Yes","No","No","No","No","No",,"Not performed","negative","Not performed","Not performed","Not performed","Not performed","Not performed","Not performed","not performed","not performed","not performed","not performed","Yes","Favorable","15 to 59 years",1,0,0,0,0,0,1
757,2016,355030,"F","White","> 8 years",35,"No","No","No","No","Pulmonary",,"new case","suspected","positive",,"Yes","Yes","No","No","Yes","Yes",,"Positive","Not performed","Not performed","Not performed","Not performed",,"negative","Not performed","not performed","not performed","not performed","not performed","ignored","Favorable","15 to 59 years",0,0,0,0,,1,
758,2016,355030,"F","White","1 to 8 years",35,"No","No","No","No","Pulmonary",,"new case","suspected","positive",,"Yes","No","No","No","No","No",,"negative","negative","Not performed","Not performed","negative","Not performed","Not performed","negative",,,"not performed","not performed","Yes","Favorable","15 to 59 years",1,0,0,1,0,0,2
759,2016,355030,"F","Not white","> 8 years",36,"No","No","No","No","Extrapulmonaryy","MeningoencefÃ¡lico","new case","Normal","positive","Yes","Yes","No","No","No","No","No",,"Not performed","Not performed","Not performed","Not performed","negative","Not performed","negative","Not performed","not performed","not performed","not performed","not performed","Yes","Favorable","15 to 59 years",0,0,0,1…
760,2016,355030,"F","Not white","> 8 years",36,"No","No","No","No","Pulmonary",,"new case","not performed","positive",,"Yes","No","No","No","No","No",,"Positive","Not performed","Not performed","Not performed","Not performed","Not performed","Not performed","negative",,,"not performed","not performed","ignored","Favorable","15 to 59 years",0,0,0,0,0,0,0
761,2016,355030,"F","Not white","> 8 years",37,"No","No","No","Yes","Extrapulmonaryy","Pleural","new case","suspected","positive","No","Yes","No","No","No","No","No",,"negative","negative","Not performed","negative","Not performed","negative","Not performed","negative","not performed","not performed","not performed","not performed","ignored","Favorable","15 to 59 years",1,0,1,0,1,0,3
762,2016,355030,"F","White","> 8 years",37,"No","No","No","No","Extrapulmonaryy","Pleural","new case","suspected","positive",,"Yes","No","No","No","No","No",,"Not performed","Not performed","Not performed","Not performed","Not performed","Not performed","Not performed","Not performed","not performed","not performed","not performed","not performed","ignored","Favorable","15 to 59 years",0,0,0,0,0,…
763,2016,355030,"F","Not white","1 to 8 years",40,"No","No","No","No","Extrapulmonaryy","MeningoencefÃ¡lico","new case","Normal","positive","Yes","Yes","No","No","No","No","No",,"Not performed","Not performed","negative","Not performed","Not performed","negative","Not performed","Not performed","not performed","not performed","not performed","not performed","No","Favorable","15 to 59 years",0,1,0…
764,2016,355030,"F","Not white","1 to 8 years",41,"No","No","No","No","Extrapulmonaryy","Pleural","new case","suspected","positive","Yes","Yes","No","No","Yes","No","Yes",,"Not performed","negative","negative","negative","Not performed","Not performed","Not performed","negative","No detectÃ¡ve","Not detectable","not performed","not performed","ignored","Favorable","15 to 59 years",1,1,1,0,0,0,3
765,2016,355030,"F","ignored","ignored",42,"No","No","No","No","Extrapulmonaryy","Gang. Perif.","new case","not performed","positive",,"No","No","No","No","No","No",,"Not performed","Not performed","Not performed","Not performed","Not performed","Not performed","negative","Not performed",,,"not performed","not performed","ignored","Favorable","15 to 59 years",0,0,0,0,0,1,1
766,2016,355030,"F","Not white","1 to 8 years",42,"No","No","No","No","Pulmonaryy + Extrapulmonaryyy","Miliar","new case","suspected","positive","Yes","Yes","No","No","No","No","No",,"negative","negative","negative","negative","negative","negative","negative","negative","not performed","not performed","not performed","not performed","Yes","Favorable","15 to 59 years",1,1,1,1,1,1,6
767,2016,355030,"F","Not white","ignored",43,"No","No","No","No","Pulmonary",,"new case","suspected","positive",,"Yes","No","Yes","No","No","Yes",,"negative","Not performed",,"Not performed","Not performed","Not performed","Not performed",,"No detectÃ¡ve","Not detectable","not performed","not performed","ignored","Favorable","15 to 59 years",0,,0,0,0,0,
768,2016,355030,"F","Not white","1 to 8 years",46,"No","No","No","No","Pulmonary",,"new case","not performed","positive","Yes","Yes","No","No","No","No","No",,"negative","Not performed","Not performed","negative","Not performed","Not performed","Not performed","negative","Detectable result sensitive to Rifampicin ","Detectable","not performed","not performed","No","Favorable","15 to 59 years",0,0…
769,2016,355030,"F","Not white","1 to 8 years",48,"No","No","No","No","Pulmonary",,"new case","suspected","positive",,"Yes","Yes","No","Yes","No","Yes",,"Positive","Not performed","Not performed","Not performed","Not performed","Not performed","negative","Positive",,,"not performed","not performed","No","Favorable","15 to 59 years",0,0,0,0,0,1,1
770,2016,355030,"F","Not white","> 8 years",49,"No","No","No","No","Pulmonary",,"new case","suspected","positive","Yes","Yes","No","No","No","Yes","No",,"Positive","Not performed","Not performed","negative","negative","negative","Not performed","Not performed","not performed","not performed","not performed","not performed","No","Favorable","15 to 59 years",0,0,1,1,1,0,3
771,2016,355030,"F","Not white","> 8 years",50,"No","No","No","No","Extrapulmonaryy","Pleural","new case","suspected","positive","Yes","Yes","No","No","No","No","Yes",,"negative","negative","Not performed","negative","negative","negative","negative","negative","No detectÃ¡ve","Not detectable","not performed","not performed","Yes","Favorable","15 to 59 years",1,0,1,1,1,1,5
772,2016,355030,"F","White","> 8 years",50,"No","No","No","No","Pulmonary",,"new case","suspected","positive","ignored","No","No","No","No","No","No",,"negative","Not performed","Not performed","negative","Not performed","Not performed","negative","Positive","not performed","not performed","not performed","not performed","Yes","Favorable","15 to 59 years",0,0,1,0,0,1,2
773,2015,355030,"F","Not white","ignored",51,"No","No","No","No","Pulmonary",,"new case","not performed","positive","Yes","No","No","No","No","No","No",,"negative","Not performed","Not performed","negative","Not performed","Not performed","Not performed","Positive","not performed","not performed","not performed","not performed","ignored","Favorable","15 to 59 years",0,0,1,0,0,0,1
774,2016,355030,"F","Not white","> 8 years",52,"No","No","No","No","Extrapulmonaryy","MeningoencefÃ¡lico","new case","not performed","positive",,"Yes","No","No","No","No","No",,"Not performed","Not performed","Not performed","Not performed","Not performed","Not performed","Not performed","Not performed",,,"not performed","not performed","ignored","Favorable","15 to 59 years",0,0,0,0,0,0,0
775,2016,355030,"F","Not white","ignored",52,"No","No","No","No","Pulmonary",,"new case","suspected","positive","Yes","Yes","No","No","No","No","Yes",,"Positive","Not performed","negative","negative","negative","negative","Not performed","Positive","not performed","not performed","not performed","not performed","Yes","Favorable","15 to 59 years",0,1,1,1,1,0,4
776,2016,355030,"F","Not white","> 8 years",54,"No","No","No","No","Pulmonaryy + Extrapulmonaryyy","Other","new case","suspected","positive",,"Yes","No","No","No","No","No",,"Not performed","Not performed","Not performed","Not performed","Not performed","Not performed","Not performed","Not performed","not performed","not performed","not performed","not performed","ignored","Favorable","15 to 59 y…
777,2016,355030,"F","White","> 8 years",54,"No","No","No","No","Pulmonary",,"new case","suspected","positive",,"No","No","No","Yes","No","No",,"Positive","Not performed","negative","negative","Not performed","negative","negative","Not performed","not performed","not performed","not performed","not performed","Yes","Favorable","15 to 59 years",0,1,1,0,1,1,4
778,2016,355030,"F","Not white","0",56,"No","No","No","No","Pulmonary",,"new case","suspected","positive",,"Yes","Yes","No","No","No","No",,"Not performed","Not performed","negative","negative","negative","negative","negative","Positive","Detectable result sensitive to Rifampicin ","Detectable","not performed","not performed","Yes","Favorable","15 to 59 years",0,1,1,1,1,1,5
779,2016,355030,"F","White","1 to 8 years",60,"No","No","No","No","Pulmonary",,"new case","suspected","positive",,"No","No","No","No","No","No",,"Not performed","negative","Not performed","Not performed","Not performed","Not performed","Not performed","Positive","Detectable result sensitive to Rifampicin ","Detectable","not performed","not performed","ignored","Favorable","> 59 years",1,0,0,0,0,0…
780,2016,355030,"M","Not white","1 to 8 years",16,"No","No","No","No","Pulmonary",,"new case","suspected","positive","ignored","No","No","No","No","No","Yes",,"Positive","Not performed","negative","Not performed","Not performed","Not performed","negative","Not performed","Inconclusivo","Inconclusivo","not performed","not performed","Yes","Favorable","15 to 59 years",0,1,0,0,0,1,2
781,2016,355030,"M","Not white","> 8 years",18,"No","No","No","No","Extrapulmonaryy","Pleural","new case","Other pathology","positive",,"Yes","No","No","No","No","No",,"negative","Not performed","Not performed","Not performed","Not performed","Not performed","negative","negative","not performed","not performed","not performed","not performed","Yes","Favorable","15 to 59 years",0,0,0,0,0,1,1
782,2016,355030,"M","White","ignored",20,"No","No","No","No","Pulmonaryy + Extrapulmonaryyy","Miliar","new case","suspected","positive","ignored","Yes","No","No","No","No","No",,"negative","Not performed","Not performed","Not performed","Not performed","Not performed","Not performed","Positive","not performed","not performed","not performed","not performed","ignored","Favorable","15 to 59 years",…
783,2016,355030,"M","White","> 8 years",20,"No","No","No","No","Pulmonary",,"new case","suspected","positive",,"Yes","No","No","No","No","No",,"negative","Not performed","Not performed","Not performed","Not performed","Not performed","Not performed","Not performed","No detectÃ¡ve","Not detectable","not performed","not performed","Yes","Favorable","15 to 59 years",0,0,0,0,0,0,0
784,2016,355030,"M","White","1 to 8 years",21,"No","No","No","No","Extrapulmonaryy","Gang. Perif.","new case","Normal","positive","Yes","Yes","No","No","No","No","No",,"negative","Not performed","Not performed","Not performed","Not performed","Not performed","Not performed","Not performed","not performed","not performed","not performed","not performed","No","Favorable","15 to 59 years",0,0,0,0,0,…
785,2016,355030,"M","Not white","> 8 years",21,"No","No","No","No","Pulmonary",,"new case","suspected","positive","Yes","Yes","No","No","No","No","No",,"negative","Not performed","Not performed","Not performed","Not performed","Not performed","Not performed","Not performed","not performed","not performed","not performed","not performed","ignored","Favorable","15 to 59 years",0,0,0,0,0,0,0
786,2016,355030,"M","Not white","> 8 years",21,"No","No","No","No","Pulmonary",,"new case","suspected","positive","No","Yes","No","No","No","No","No",,"Not performed","Not performed","Not performed","Not performed","negative","negative","negative","Not performed","not performed","not performed","not performed","not performed","Yes","Favorable","15 to 59 years",0,0,0,1,1,1,3
787,2016,355030,"M","Not white","> 8 years",22,"No","No","No","No","Pulmonary",,"new case","suspected","positive","Yes","Yes","No","No","No","No","No",,"negative","Not performed","Not performed","negative","negative","Not performed","negative","Not performed","No detectÃ¡ve","Not detectable","not performed","not performed","Yes","Favorable","15 to 59 years",0,0,1,1,0,1,3
788,2017,355030,"M","ignored","ignored",22,"No","No","No","No","Pulmonary",,"new case","not performed","positive",,"Yes","No","No","No","No","No",,"negative","Not performed","Not performed","Not performed","Not performed","negative","negative","Positive",,,"not performed","not performed","ignored","Favorable","15 to 59 years",0,0,0,0,1,1,2
789,2016,355030,"M","White","> 8 years",22,"No","No","No","No","Pulmonary",,"new case","suspected","positive",,"Yes","No","No","No","Yes","Yes",,"Not performed","negative","Not performed","Not performed","Not performed","Not performed","negative","Positive","Detectable result sensitive to Rifampicin ","Detectable","not performed","not performed","Yes","Favorable","15 to 59 years",1,0,0,0,0,1,2
790,2016,355030,"M","Not white","> 8 years",22,"No","No","No","No","Pulmonary",,"new case","not performed","positive",,"Yes","No","No","No","No","No",,"Positive","Not performed","Not performed",,"Not performed","Not performed","Not performed","Not performed","not performed","not performed","not performed","not performed","ignored","Favorable","15 to 59 years",0,0,,0,0,0,
791,2016,355030,"M","White","> 8 years",22,"No","No","No","No","Pulmonary",,"new case","suspected","positive",,"Yes","No","No","No","No","No",,"negative","Not performed","negative","Not performed","Not performed","Not performed","Not performed","negative","not performed","not performed","not performed","not performed","No","Favorable","15 to 59 years",0,1,0,0,0,0,1
792,2016,355030,"M","White","> 8 years",23,"No","No","No","No","Pulmonary",,"new case","suspected","positive","Yes","No","No","No","No","No","No",,"negative","Not performed","Not performed","Not performed","negative","Not performed","Not performed","Positive","not performed","not performed","not performed","not performed","No","Favorable","15 to 59 years",0,0,0,1,0,0,1
793,2016,355030,"M","White","> 8 years",24,"No","No","No","No","Extrapulmonaryy","Gang. Perif.","new case","Normal","positive",,"Yes","No","No","No","Yes","Yes",,"negative","negative","Not performed","Not performed","Not performed","Not performed","Not performed","Not performed",,,"not performed","not performed","ignored","Favorable","15 to 59 years",1,0,0,0,0,0,1
794,2016,355030,"M","Not white","> 8 years",24,"No","No","No","No","Extrapulmonaryy","Gang. Perif.","new case","not performed","positive","Yes","Yes","No","No","No","No","No",,"Not performed","negative","negative","Not performed","Not performed","Not performed","negative","Not performed","not performed","not performed","not performed","not performed","No","Favorable","15 to 59 years",1,1,0,0,0,1,3
795,2016,355030,"M","Not white","ignored",24,"No","No","No","No","Pulmonary",,"new case","not performed","positive",,"Yes","No","No","No","Yes","Yes",,"Positive","Positive","Not performed","negative","Not performed","negative","Not performed","Positive","Detectable result sensitive to Rifampicin ","Detectable","not performed","not performed","No","Favorable","15 to 59 years",1,0,1,0,1,0,3
796,2016,355030,"M","White","> 8 years",25,"No","No","No","No","Pulmonary",,"new case","not performed","positive",,"Yes","No","No","No","No","No",,"Not performed","Not performed","Not performed","Not performed","Not performed","Not performed","Not performed","Not performed","Detectable result sensitive to Rifampicin ","Detectable","not performed","not performed","No","Favorable","15 to 59 years",…
797,2016,355030,"M","White","> 8 years",26,"No","No","No","No","Pulmonary",,"new case","suspected","positive","Yes","Yes","No","No","No","Yes","Yes",,"Positive","Not performed","Not performed","Not performed","Not performed","Not performed","Not performed","Not performed","not performed","not performed","not performed","not performed","ignored","Favorable","15 to 59 years",0,0,0,0,0,0,0
798,2016,355030,"M","White","> 8 years",26,"No","No","No","No","Pulmonary",,"new case","suspected","positive","ignored","Yes","No","No","No","No","No",,"Positive","Not performed","negative","Not performed","negative","negative","Not performed","Not performed","Detectable result sensitive to Rifampicin ","Detectable","not performed","not performed","No","Favorable","15 to 59 years",0,1,0,1,1,0,3
799,2016,355030,"M","Not white","> 8 years",27,"No","No","No","No","Pulmonaryy + Extrapulmonaryyy","Pleural","new case","suspected","positive","Yes","Yes","No","No","No","No","No",,"Not performed","Not performed","Not performed","Not performed","Not performed","Not performed","Not performed","Not performed",,,"not performed","not performed","ignored","Favorable","15 to 59 years",0,0,0,0,0,0,0
800,2016,355030,"M","White","> 8 years",27,"No","No","No","No","Pulmonary",,"new case","suspected","positive","Yes","Yes","Yes","No","No","No","Yes",,"Not performed","negative","Not performed","Not performed","Not performed","Not performed","Not performed","Not performed","Detectable result sensitive to Rifampicin ","Detectable","not performed","not performed","No","Favorable","15 to 59 years",1,…
801,2016,355030,"M","White","> 8 years",28,"No","No","No","No","Extrapulmonaryy","Gang. Perif.","new case","Normal","positive","Yes","Yes","No","No","No","No","No",,"negative","Not performed","Not performed","Not performed","Not performed","Not performed","Not performed","Not performed",,,"not performed","not performed","ignored","Favorable","15 to 59 years",0,0,0,0,0,0,0
802,2016,355030,"M","White","> 8 years",28,"No","No","No","No","Extrapulmonaryy","Gang. Perif.","new case","Normal","positive","Yes","Yes","No","No","No","No","No",,"negative","Not performed","Not performed","Not performed","Not performed",,"Not performed","negative","not performed","not performed","not performed","not performed","No","Favorable","15 to 59 years",0,0,0,0,,0,
803,2016,355030,"M","Not white","> 8 years",28,"No","No","No","No","Extrapulmonaryy","MeningoencefÃ¡lico","new case","Other pathology","positive","Yes","Yes","Yes","No","No","Yes","Yes",,"Not performed","Not performed","Not performed","Not performed","Not performed","Not performed","Not performed","Not performed","not performed","not performed","not performed","not performed","ignored","Favorable…
804,2016,355030,"M","Not white","1 to 8 years",28,"No","No","No","No","Pulmonary",,"new case","suspected","positive","Yes","Yes","No","No","No","No","No",,"Positive","Positive","negative","Not performed","Not performed","Not performed","Not performed","Not performed",,,"not performed","not performed","No","Favorable","15 to 59 years",1,1,0,0,0,0,2
805,2016,355030,"M","White","> 8 years",28,"No","No","No","No","Pulmonary",,"new case","suspected","positive","Yes","Yes","No","No","No","No","No",,"Not performed","Not performed","Not performed","negative","negative","Not performed","Not performed","negative","No detectÃ¡ve","Not detectable","not performed","not performed","ignored","Favorable","15 to 59 years",0,0,1,1,0,0,2
806,2016,355030,"M","White","> 8 years",28,"No","No","No",,"Pulmonary",,"new case","Normal","positive",,"No","No","No","No","No","No",,"Not performed","negative","Not performed","negative","negative","Not performed","Not performed","Not performed","Detectable result sensitive to Rifampicin ","Detectable","not performed","not performed","No","Favorable","15 to 59 years",1,0,1,1,0,0,3
807,2016,355030,"M","White","> 8 years",29,"No","No","No","No","Pulmonaryy + Extrapulmonaryyy","Other","new case","not performed","positive","Yes","Yes","No","No","No","Yes","Yes",,"negative","Not performed","Not performed","Not performed","negative","Not performed","Not performed","Not performed","not performed","not performed","not performed","not performed","No","Favorable","15 to 59 years",0,…
808,2016,355030,"M","White","> 8 years",29,"No","No","No","No","Pulmonaryy + Extrapulmonaryyy","Other","new case","suspected","positive","Yes","Yes","No","No","No","Yes","No",,"negative","Not performed","Not performed","Not performed","Not performed","Not performed","Not performed","negative","not performed","not performed","not performed","not performed","ignored","Favorable","15 to 59 years",0,…
809,2016,355030,"M","Not white","1 to 8 years",29,"No","No","No","No","Pulmonary",,"new case","suspected","positive",,"No","No","No","No","No","Yes",,"Positive","Positive","Not performed","negative","negative","negative","negative","Not performed","not performed","not performed","not performed","not performed","Yes","Favorable","15 to 59 years",1,0,1,1,1,1,5
810,2016,355030,"M","White","ignored",29,"No","No","No","No","Pulmonary",,"new case","not performed","positive","Yes","Yes","No","No","No","No","No",,"Not performed","Positive","Not performed","Not performed","Not performed","Not performed","Not performed","Not performed","not performed","not performed","not performed","not performed","No","Favorable","15 to 59 years",1,0,0,0,0,0,1
811,2016,355030,"M","White","> 8 years",29,"No","No","No","No","Pulmonary",,"new case","suspected","positive","Yes","Yes","No","No","No","No","No",,"Positive","Not performed","Not performed","negative","negative","negative","negative","Positive","Detectable result sensitive to Rifampicin ","Detectable","not performed","not performed","ignored","Favorable","15 to 59 years",0,0,1,1,1,1,4
812,2016,355030,"M","White","> 8 years",29,"No","No","No","No","Pulmonary",,"new case","suspected","positive",,"Yes","No","No","No","No","No",,"Not performed","negative","negative","negative","Not performed","negative","Not performed","Positive","No detectÃ¡ve","Not detectable","not performed","not performed","Yes","Favorable","15 to 59 years",1,1,1,0,1,0,4
813,2016,355030,"M","Not white","> 8 years",30,"No","No","No","No","Extrapulmonaryy","Pleural","new case","Normal","positive",,"Yes","No","No","No","No","No",,"Not performed","negative","negative","negative","Not performed","negative","Not performed","Not performed","not performed","not performed","not performed","not performed","Yes","Favorable","15 to 59 years",1,1,1,0,1,0,4
814,2016,355030,"M","White","ignored",30,"No","No","No","No","Pulmonaryy + Extrapulmonaryyy","Gang. Perif.","new case","suspected","positive","Yes","Yes","No","No","No","No","No",,"negative","Not performed","Not performed","Not performed","Not performed","Not performed","Not performed","negative","not performed","not performed","not performed","not performed","No","Favorable","15 to 59 years",0,0…
815,2016,355030,"M","Not white","1 to 8 years",31,"No","No","No","No","Pulmonary",,"new case","suspected","positive","Yes","Yes","No","No","No","No","No",,"Positive","negative","Not performed","negative","Not performed","negative","Not performed","Not performed","Detectable result sensitive to Rifampicin ","Detectable","not performed","not performed","No","Favorable","15 to 59 years",1,0,1,0,1,0,3
816,2016,355030,"M","White","1 to 8 years",32,"No","No","No",,"Extrapulmonaryy","Gang. Perif.","new case","not performed","positive",,"Yes","No","No","No","No","No",,"Not performed","Not performed","Not performed","Not performed","Not performed","Not performed","Not performed","Not performed","not performed","not performed","not performed","not performed","ignored","Favorable","15 to 59 years",0,…
817,2016,355030,"M","ignored","> 8 years",32,"No","No","No","No","Extrapulmonaryy","Other","new case","not performed","positive",,"Yes","No","No","No","No","No",,"Not performed","Not performed","Not performed","Not performed","Not performed","Not performed","Not performed","Not performed",,,"not performed","not performed","No","Favorable","15 to 59 years",0,0,0,0,0,0,0
818,2016,355030,"M","White","> 8 years",32,"No","No","No","No","Pulmonary",,"new case","suspected","positive",,"Yes","No","No","No","No","No",,"Positive","Not performed","Not performed","Not performed","Not performed","Not performed","Not performed","Positive","Detectable result sensitive to Rifampicin ","Detectable","not performed","not performed","Yes","Favorable","15 to 59 years",0,0,0,0,0,0,0
819,2016,355030,"M","Not white","> 8 years",33,"No","No","No","No","Extrapulmonaryy","Gang. Perif.","new case","Normal","positive","No","Yes","Yes","No","No","Yes","Yes",,"Not performed","Not performed","Not performed","Not performed","Not performed","Not performed","Not performed","Not performed","not performed","not performed","not performed","not performed","Yes","Favorable","15 to 59 years",0…
820,2016,355030,"M","Not white","ignored",33,"No","No","No","No","Pulmonary",,"new case","Other pathology","positive",,"No","No","No","No","No","No",,"Not performed","Not performed","Not performed","Not performed","Not performed","Not performed","negative","Not performed","not performed","not performed","not performed","not performed","ignored","Favorable","15 to 59 years",0,0,0,0,0,1,1
821,2016,355030,"M","Not white","> 8 years",33,"No","No","No","No","Pulmonary",,"new case","suspected","positive",,"Yes","No","No","No","No","No",,"Positive","Not performed","Not performed","negative","negative","Not performed",,"Not performed","Detectable result sensitive to Rifampicin ","Detectable","not performed","not performed","Yes","Favorable","15 to 59 years",0,0,1,1,0,,
822,2016,355030,"M","Not white","1 to 8 years",33,"No","No","No","No","Pulmonary",,"new case","suspected","positive",,"Yes","No","No","No","No","No",,"Not performed","negative","Not performed","Not performed","Not performed","Not performed","Not performed","Not performed","Detectable result sensitive to Rifampicin ","Detectable","not performed","not performed","ignored","Favorable","15 to 59 year…
823,2016,355030,"M","White","> 8 years",33,"No","No","No","No","Pulmonary",,"new case","suspected","positive","Yes","Yes","Yes","No","No","Yes","Yes",,"negative","Not performed","Not performed","negative","Not performed","Not performed","Not performed","Positive","not performed","not performed","not performed","not performed","ignored","Favorable","15 to 59 years",0,0,1,0,0,0,1
824,2016,355030,"M","White","> 8 years",34,"No","No","No","No","Extrapulmonaryy","Gang. Perif.","new case","not performed","positive",,"Yes","No","No","No","No","No",,"Not performed","negative","Not performed","Not performed","Not performed","Not performed","negative","Not performed","not performed","not performed","not performed","not performed","No","Favorable","15 to 59 years",1,0,0,0,0,1,2
825,2016,355030,"M","White","> 8 years",34,"No","No","No","No","Pulmonaryy + Extrapulmonaryyy","Other","new case","suspected","positive",,"Yes","No","No","No","No","No",,"Not performed","Not performed","Not performed","Not performed","Not performed","Not performed","Not performed","Positive","not performed","not performed","not performed","not performed","No","Favorable","15 to 59 years",0,0,0,0,…
826,2016,355030,"M","Not white","1 to 8 years",34,"No","No","No","No","Pulmonary",,"new case","suspected","positive","ignored","Yes","No","No","No","No","No",,"Positive","Not performed","Not performed","Not performed","Not performed","Not performed","Not performed","Not performed","not performed","not performed","not performed","not performed","ignored","Favorable","15 to 59 years",0,0,0,0,0,0,0
827,2016,355030,"M","White","> 8 years",34,"No","No","No","No","Pulmonary",,"new case","suspected","positive",,"Yes","No","No","No","No","No",,"Positive","negative","Not performed","Not performed","Not performed","Not performed","Not performed","negative","not performed","not performed","not performed","not performed","ignored","Favorable","15 to 59 years",1,0,0,0,0,0,1
828,2016,355030,"M","Not white","> 8 years",34,"No","No","No","No","Pulmonary",,"new case","not performed","positive","Yes","Yes","No","No","No","No","No",,"Positive","Not performed","negative","Not performed","Not performed","negative","negative","negative","not performed","not performed","not performed","not performed","ignored","Favorable","15 to 59 years",0,1,0,0,1,1,3
829,2016,355030,"M","Not white","> 8 years",34,"No","No","No","No","Pulmonary",,"new case","suspected","positive",,"No","No","No","No","No","No",,"negative","negative","negative","Not performed","Not performed","Not performed","Not performed","negative","not performed","not performed","not performed","not performed","ignored","Favorable","15 to 59 years",1,1,0,0,0,0,2
830,2016,355030,"M","White","> 8 years",35,"No","No","No","No","Extrapulmonaryy","MeningoencefÃ¡lico","new case","Normal","positive",,"Yes","No","No","No","No","No",,"Not performed","negative","Not performed","Not performed","Not performed","Not performed","Not performed","Not performed","not performed","not performed","not performed","not performed","ignored","Favorable","15 to 59 years",1,0,0,0…
831,2016,355030,"M","White","> 8 years",35,"No","No","No","No","Extrapulmonaryy","GeniturinÃ¡ria","new case","Normal","positive","Yes","Yes","No","No","No","No","No",,"Not performed","Not performed","Not performed","Not performed","Not performed","negative","Not performed","Not performed","not performed","not performed","not performed","not performed","ignored","Favorable","15 to 59 years",0,0,0,…
832,2016,355030,"M","Not white","> 8 years",35,"No","No","No",,"Pulmonary",,"new case","not performed","positive",,"Yes","No","No","No","No","No",,"Not performed","Not performed","Not performed","negative","negative","Not performed","negative","Positive","Detectable result sensitive to Rifampicin ","Detectable","not performed","not performed","ignored","Favorable","15 to 59 years",0,0,1,1,0,1,3
833,2016,355030,"M","White","> 8 years",35,"No","No","No","No","Pulmonary",,"new case","suspected","positive",,"Yes","No","No","No","No","No",,"negative","Not performed","Not performed","Not performed","Not performed","Not performed","Not performed","negative","No detectÃ¡ve","Not detectable","not performed","not performed","No","Favorable","15 to 59 years",0,0,0,0,0,0,0
834,2016,355030,"M","Not white","> 8 years",35,"No","No","No","No","Pulmonary",,"new case","suspected","positive",,"Yes","No","No","No","No","No",,"Not performed","Not performed","Not performed","Not performed","Not performed","Not performed","Not performed","Not performed","not performed","not performed","not performed","not performed","Yes","Favorable","15 to 59 years",0,0,0,0,0,0,0
835,2016,355030,"M","White","> 8 years",35,"No","No","No","No","Pulmonary",,"new case","suspected","positive",,"Yes","No","No","No","No","No",,"Not performed","Not performed","Not performed","Not performed","Not performed","Not performed","Not performed","Not performed","not performed","not performed","not performed","not performed","ignored","Favorable","15 to 59 years",0,0,0,0,0,0,0
836,2016,355030,"M","White","> 8 years",35,"No","No","No","No","Pulmonary",,"new case","suspected","positive",,"Yes","No","No","No","No","No",,"negative","negative","Not performed","Not performed","Not performed","Not performed","Not performed","negative","not performed","not performed","not performed","not performed","ignored","Favorable","15 to 59 years",1,0,0,0,0,0,1
837,2016,355030,"M","Not white","> 8 years",36,"No","No","No","No","Extrapulmonaryy","Gang. Perif.","new case","Normal","positive",,"Yes","No","No","No","No","No",,"Not performed",,"Not performed","Not performed","Not performed","Not performed","Not performed","Not performed","not performed","not performed","not performed","not performed","ignored","Favorable","15 to 59 years",,0,0,0,0,0,
838,2016,355030,"M","White","> 8 years",36,"No","No","No","No","Extrapulmonaryy","Gang. Perif.","new case","not performed","positive",,"No","No","No","No","No","No",,"negative","negative","Not performed","Not performed","negative","Not performed","negative","Not performed","not performed","not performed","not performed","not performed","No","Favorable","15 to 59 years",1,0,0,1,0,1,3
839,2016,355030,"M","White","1 to 8 years",36,"No","No","No","No","Pulmonary",,"new case","Normal","positive",,"Yes","No","No","No","No","No",,"Not performed",,,"negative",,,,"Not performed","Detectable result sensitive to Rifampicin ","Detectable","not performed","not performed","Yes","Favorable","15 to 59 years",,,1,,,,
840,2016,355030,"M","Not white","ignored",36,"No","No","No","No","Pulmonary",,"new case","suspected","positive",,"Yes","No","No","Yes","Yes","Yes",,"Positive","Not performed","negative","Not performed","Not performed","Not performed","negative","Not performed","not performed","not performed","not performed","not performed","ignored","Favorable","15 to 59 years",0,1,0,0,0,1,2
841,2015,355030,"M","White","> 8 years",37,"No","No","No","No","Extrapulmonaryy","Gang. Perif.","new case","not performed","positive",,"Yes","No","No","No","No","Yes",,"negative","Not performed","Not performed","Not performed","Not performed","Not performed","Not performed","Not performed","not performed","not performed","not performed","not performed","Yes","Favorable","15 to 59 years",0,0,0,0,0…
842,2016,355030,"M","Not white","1 to 8 years",37,"No","No","No","No","Extrapulmonaryy","Gang. Perif.","new case","Normal","positive",,"Yes","No","No","No","No","No",,"negative","Not performed","Not performed","Not performed","Not performed","Not performed","Not performed","Not performed",,,"not performed","not performed","No","Favorable","15 to 59 years",0,0,0,0,0,0,0
843,2016,355030,"M","White","> 8 years",38,"No","No","No","No","Extrapulmonaryy","Pleural","new case","suspected","positive",,"Yes","No","No","No","No","No",,"Not performed","Not performed","Not performed","Not performed","negative","negative","negative","Positive","not performed","not performed","not performed","not performed","Yes","Favorable","15 to 59 years",0,0,0,1,1,1,3
844,2017,355030,"M","Not white","ignored",38,"No","No","No","No","Pulmonary",,"new case","not performed","positive",,"No","Yes","No","No","Yes","No",,"Positive","Not performed","negative","negative","Not performed","negative","Not performed","Positive","not performed","not performed","not performed","not performed","No","Favorable","15 to 59 years",0,1,1,0,1,0,3
845,2016,355030,"M","Not white","> 8 years",38,"No","No","No","No","Pulmonary",,"new case","not performed","positive",,"Yes","No","No","No","No","No",,"Positive","negative","Not performed","Not performed","Not performed","negative","negative","Not performed","Detectable result sensitive to Rifampicin ","Detectable","not performed","not performed","Yes","Favorable","15 to 59 years",1,0,0,0,1,1,3
846,2016,355030,"M","Not white","> 8 years",38,"No","No","No","No","Pulmonary",,"new case","suspected","positive",,"Yes","No","No","No","No","No",,"Not performed","Not performed","Not performed","Not performed","Not performed","Not performed","Not performed","Not performed","not performed","not performed","not performed","not performed","Yes","Favorable","15 to 59 years",0,0,0,0,0,0,0
847,2016,355030,"M","Not white","ignored",39,"No","No","No","Yes","Pulmonary",,"new case","suspected","positive","ignored","Yes","No","No","No","No","No",,"negative","Not performed","negative","Not performed","negative","Not performed","negative","negative","not performed","not performed","not performed","not performed","Yes","Favorable","15 to 59 years",0,1,0,1,0,1,3
848,2017,355030,"M","White","> 8 years",40,"No","No","No","No","Extrapulmonaryy","Gang. Perif.","new case","not performed","positive",,"Yes","No","No","No","No","No",,"negative","Not performed","Not performed","Not performed","Not performed","Not performed","Not performed","Positive","not performed","not performed","not performed","not performed","ignored","Favorable","15 to 59 years",0,0,0,0,0,0…
849,2016,355030,"M","Not white","> 8 years",40,"No","No","No","No","Extrapulmonaryy","Other","new case","not performed","positive","Yes","Yes","No","No","No","No","No",,"Not performed","Not performed","Not performed","Not performed","Not performed","Not performed","Not performed","Not performed","not performed","not performed","not performed","not performed","ignored","Favorable","15 to 59 years"…
850,2016,355030,"M","White","ignored",40,"No","No","No","No","Pulmonary",,"new case","not performed","positive",,"Yes","No","No","No","No","No",,"Positive","Positive","negative","Not performed","Not performed","Not performed","Not performed","Positive","not performed","not performed","not performed","not performed","No","Favorable","15 to 59 years",1,1,0,0,0,0,2
851,2016,355030,"M","Not white","> 8 years",40,"No","No","No","No","Pulmonary",,"new case","suspected","positive",,"Yes","No","No","No","No","No",,"negative","Not performed","Not performed","Not performed","Not performed","Not performed","Not performed","Not performed","not performed","not performed","not performed","not performed","ignored","Favorable","15 to 59 years",0,0,0,0,0,0,0
852,2016,355030,"M","Not white","ignored",41,"No","No","No","No","Pulmonaryy + Extrapulmonaryyy","Miliar","new case","suspected","positive","Yes","Yes","No","No","No","No","No",,"Positive","Positive","Not performed","negative","Not performed","negative","negative","Positive","not performed","not performed","not performed","not performed","No","Favorable","15 to 59 years",1,0,1,0,1,1,4
853,2016,355030,"M","Not white","> 8 years",42,"No","No","No","No","Extrapulmonaryy","Gang. Perif.","new case","Normal","positive",,"Yes","No","No","No","No","Yes",,"negative","negative","Not performed","Not performed","Not performed","Not performed","Not performed","Not performed",,,"not performed","not performed","No","Favorable","15 to 59 years",1,0,0,0,0,0,1
854,2016,355030,"M","ignored","ignored",42,"No","No","No","No","Pulmonaryy + Extrapulmonaryyy","Miliar","new case","suspected","positive",,"Yes","Yes","No","No","No","No",,"negative","Not performed","Not performed","Not performed","Not performed","Not performed","Not performed","negative","No detectÃ¡ve","Not detectable","not performed","not performed","No","Favorable","15 to 59 years",0,0,0,0,0,…
855,2016,355030,"M","White","> 8 years",42,"No","No","No","No","Pulmonary",,"new case","suspected","positive",,"Yes","No","No","No","No","No",,"Not performed","Not performed","negative","Not performed","Not performed","Not performed","negative","Positive","No detectÃ¡ve","Not detectable","not performed","not performed","No","Favorable","15 to 59 years",0,1,0,0,0,1,2
856,2016,355030,"M","White","> 8 years",43,"No","No","No","No","Pulmonaryy + Extrapulmonaryyy","Gang. Perif.","new case","suspected","positive",,"No","No","No","No","No","No",,"negative","Not performed","negative","Not performed","Not performed","Not performed","Not performed","Not performed","Detectable result sensitive to Rifampicin ","Detectable","not performed","not performed","No","Favorable…
857,2016,355030,"M","White","ignored",43,"No","No","No","No","Pulmonary",,"new case","suspected","positive",,"Yes","No","No","No","No","No",,"negative","Not performed","Not performed","Not performed","Not performed","negative","Not performed","Not performed","not performed","not performed","not performed","not performed","ignored","Favorable","15 to 59 years",0,0,0,0,1,0,1
858,2016,355030,"M","Not white","> 8 years",43,"No","No","No","No","Pulmonary",,"new case","suspected","positive",,"Yes","No","No","No","Yes","No",,"Not performed","Not performed","Not performed","negative","Not performed","Not performed","Not performed","Not performed","Detectable result sensitive to Rifampicin ","Detectable","not performed","not performed","ignored","Favorable","15 to 59 years"…
859,2016,355030,"M","White","> 8 years",44,"No","No","No","No","Pulmonary",,"new case","Normal","positive","Yes","Yes","No","No","No","No","No",,"Not performed","Not performed","Not performed","negative","Not performed","Not performed","negative","Not performed","not performed","not performed","not performed","not performed","ignored","Favorable","15 to 59 years",0,0,1,0,0,1,2
860,2016,355030,"M","White","ignored",44,"No","No","No","No","Pulmonary",,"new case","suspected","positive",,"No","No","No","No","No","No",,"Positive","Not performed","Not performed","Not performed","Not performed","Not performed","Not performed","Not performed","not performed","not performed","not performed","not performed","ignored","Favorable","15 to 59 years",0,0,0,0,0,0,0
861,2016,355030,"M","White","1 to 8 years",45,"No","No","No","No","Pulmonary",,"new case","suspected","positive",,"Yes","Yes","No","No","No","No",,"Positive","negative","Not performed","Not performed","negative","Not performed","negative","Positive","Detectable result sensitive to Rifampicin ","Detectable","not performed","not performed","No","Favorable","15 to 59 years",1,0,0,1,0,1,3
862,2016,355030,"M","Not white","1 to 8 years",45,"No","No","No","No","Pulmonary",,"new case","suspected","positive",,"Yes","No","No","No","No","No",,"negative","negative","negative","negative",,"Not performed","negative","Not performed","not performed","not performed","not performed","not performed","No","Favorable","15 to 59 years",1,1,1,,0,1,
863,2016,355030,"M","Not white","1 to 8 years",45,"No","No","No","No","Pulmonary",,"new case","suspected","positive",,"Yes","No","No","No","Yes","No",,"Positive","negative","negative","negative","negative","negative","negative","Positive","Detectable result sensitive to Rifampicin ","Detectable","not performed","not performed","Yes","Favorable","15 to 59 years",1,1,1,1,1,1,6
864,2016,355030,"M","Not white","> 8 years",45,"No","No","No","No","Pulmonary",,"new case","suspected","positive","Yes","Yes","No","No","No","No","No",,"negative","negative","Not performed","Not performed","Not performed","Not performed","Not performed","Not performed","not performed","not performed","not performed","not performed","Yes","Favorable","15 to 59 years",1,0,0,0,0,0,1
865,2016,355030,"M","White","> 8 years",45,"No","No","No","No","Pulmonary",,"new case","not performed","positive","Yes","Yes","No","No","No","No","No",,"Positive","negative","Not performed","Not performed","Not performed","Not performed","Not performed","negative","not performed","not performed","not performed","not performed","ignored","Favorable","15 to 59 years",1,0,0,0,0,0,1
866,2016,355030,"M","White","1 to 8 years",46,"No","No","No","No","Extrapulmonaryy","Pleural","new case","suspected","positive","ignored","Yes","No","No","No","No","No",,"Not performed","Not performed","negative","negative","negative","negative","negative","Not performed","not performed","not performed","not performed","not performed","Yes","Favorable","15 to 59 years",0,1,1,1,1,1,5
867,2016,355030,"M","Not white","1 to 8 years",46,"No","No","No","No","Pulmonary",,"new case","Normal","positive","No","Yes","No","No","No","No","No",,"negative","Not performed","negative","Not performed","Not performed","Not performed","Not performed","Not performed","Detectable result sensitive to Rifampicin ","Detectable","not performed","not performed","No","Favorable","15 to 59 years",0,1,0,…
868,2016,355030,"M","White","1 to 8 years",47,"No","No","No","No","Pulmonaryy + Extrapulmonaryyy","Gang. Perif.","new case","suspected","positive","ignored","Yes","No","No","No","No","Yes",,"negative","Not performed","Not performed","Not performed","Not performed","Not performed","Not performed","Positive","not performed","not performed","not performed","not performed","ignored","Favorable","15 t…
869,2016,355030,"M","Not white","1 to 8 years",47,"No","No","No","No","Pulmonary",,"new case","suspected","positive","Yes","Yes","No","No","No","No","No",,"Not performed","negative","Not performed","Not performed","negative","Not performed","Not performed","Positive","Detectable result sensitive to Rifampicin ","Detectable","not performed","not performed","Yes","Favorable","15 to 59 years",1,0,0,…
870,2016,355030,"M","White","> 8 years",48,"No","No","No","No","Extrapulmonaryy","Pleural","new case","not performed","positive","ignored","Yes","No","No","No","No","No",,"Not performed","Not performed","Not performed","Not performed","Not performed","Not performed","Not performed","Not performed","not performed","not performed","not performed","not performed","No","Favorable","15 to 59 years",0,…
871,2016,355030,"M","White","> 8 years",48,"No","No","No","No","Pulmonaryy + Extrapulmonaryyy","Other","new case","not performed","positive","Yes","Yes","No","No","No","No","No",,"Not performed","Not performed","Not performed","Not performed","negative","Not performed","negative","Not performed","not performed","not performed","not performed","not performed","No","Favorable","15 to 59 years",0,0,…
872,2016,355030,"M","Not white","> 8 years",49,"No","No","No","No","Extrapulmonaryy","Pleural","new case","suspected","positive",,"Yes","Yes","No","No","No","Yes",,"negative","negative","negative","negative","negative","negative","Not performed","Not performed","not performed","not performed","not performed","not performed","Yes","Favorable","15 to 59 years",1,1,1,1,1,0,5
873,2016,355030,"M","White","1 to 8 years",49,"No","No","No","No","Pulmonary",,"new case","suspected","positive","Yes","Yes","No","No","No","No","Yes",,"negative","Not performed","negative","negative","Not performed","Not performed","Not performed","Positive","not performed","not performed","not performed","not performed","Yes","Favorable","15 to 59 years",0,1,1,0,0,0,2
874,2016,355030,"M","ignored","ignored",51,"No","No","No","No","Extrapulmonaryy","Miliar","new case","Other pathology","positive","Yes","Yes","No","No","No","No","No",,"negative","negative","negative","negative","negative","Not performed","Not performed","Not performed","not performed","not performed","not performed","not performed","Yes","Favorable","15 to 59 years",1,1,1,1,0,0,4
875,2016,355030,"M","Not white","1 to 8 years",51,"No","No","No","No","Extrapulmonaryy","Pleural","new case","suspected","positive",,"Yes","No","No","No","No","Yes",,"Not performed","Not performed","Not performed","negative","Not performed","Not performed","negative","Not performed",,,"not performed","not performed","Yes","Favorable","15 to 59 years",0,0,1,0,0,1,2
876,2016,355030,"M","White","> 8 years",52,"No","No","No","No","Pulmonary",,"new case","suspected","positive","Yes","Yes","No","No","No","No","Yes",,"negative","negative","negative","negative","negative","Not performed","Not performed","Positive","No detectÃ¡ve","Not detectable","not performed","not performed","ignored","Favorable","15 to 59 years",1,1,1,1,0,0,4
877,2016,355030,"M","Not white","1 to 8 years",52,"No","No","No","No","Pulmonary",,"new case","Normal","positive","Yes","Yes","No","No","Yes","No","No",,"Positive","Not performed","Not performed","Not performed","Not performed","Not performed","Not performed","negative","not performed","not performed","not performed","not performed","ignored","Favorable","15 to 59 years",0,0,0,0,0,0,0
878,2016,355030,"M","White","> 8 years",55,"No","No","No","No","Pulmonary",,"new case","not performed","positive",,"Yes","No","No","No","No","No",,"Positive","Not performed","Not performed","Not performed","Not performed","Not performed","Not performed","Positive","not performed","not performed","not performed","not performed","ignored","Favorable","15 to 59 years",0,0,0,0,0,0,0
879,2016,355030,"M","Not white","ignored",55,"No","No","No","No","Pulmonary",,"new case","suspected","positive","Yes","Yes","No","No","No","No","Yes",,"Not performed","Not performed","Not performed","Not performed","Not performed","Not performed","Not performed","Not performed","not performed","not performed","not performed","not performed","Yes","Favorable","15 to 59 years",0,0,0,0,0,0,0
880,2016,355030,"M","Not white","1 to 8 years",56,"No","No","No","No","Pulmonary",,"new case","suspected","positive",,"Yes","No","No","No","No","No",,"Positive","negative","Not performed","negative","negative","Not performed","negative","Not performed","not performed","not performed","not performed","not performed","Yes","Favorable","15 to 59 years",1,0,1,1,0,1,4
881,2017,355030,"M","Not white","1 to 8 years",56,"No","No","No","No","Pulmonary",,"new case","suspected","positive","Yes","Yes","No","No","No","No","No",,"negative","Not performed","Not performed","Not performed","Not performed","Not performed","Not performed","Not performed","not performed","not performed","not performed","not performed","ignored","Favorable","15 to 59 years",0,0,0,0,0,0,0
882,2017,355030,"M","ignored","ignored",57,"No","No","No","No","Pulmonary",,"new case","suspected","positive","Yes","Yes","No","No","No","No","Yes",,"negative","Not performed","Not performed","Not performed","Not performed","Not performed","Not performed","Positive","not performed","not performed","not performed","not performed","ignored","Favorable","15 to 59 years",0,0,0,0,0,0,0
883,2016,355030,"M","White","> 8 years",58,"No","No","No","No","Extrapulmonaryy","Gang. Perif.","new case","not performed","positive",,"Yes","No","Yes","No","No","No",,"negative","Not performed","Not performed","Not performed","negative","Not performed","Not performed","Not performed","No detectÃ¡ve","Not detectable","not performed","not performed","ignored","Favorable","15 to 59 years",0,0,0,1,0…
884,2016,355030,"M","White","ignored",58,"No","No","No","No","Pulmonary",,"new case","suspected","positive","Yes","Yes","No","No","No","No","No",,"Not performed","Not performed","Not performed","Not performed","Not performed","Not performed","Not performed","Not performed","not performed","not performed","not performed","not performed","ignored","Favorable","15 to 59 years",0,0,0,0,0,0,0
885,2016,355030,"M","Not white","> 8 years",59,"No","No","No","No","Extrapulmonaryy","Miliar","new case","suspected","positive","Yes","Yes","Yes","No","No","No","No",,"negative",,,"Not performed","negative","negative","negative","Not performed","No detectÃ¡ve","Not detectable","not performed","not performed","Yes","Favorable","15 to 59 years",,,0,1,1,1,
886,2016,355030,"M","White","> 8 years",62,"No","No","No","No","Pulmonary",,"new case","not performed","positive","No","Yes","No","No","No","No","No",,"negative","Not performed","Not performed","Not performed","Not performed",,,"Not performed","not performed","not performed","not performed","not performed","ignored","Favorable","> 59 years",0,0,0,0,,,
887,2016,355030,"M","White","ignored",69,"No","No","No","No","Extrapulmonaryy","Pleural","new case","suspected","positive",,"Yes","No","No","No","No","No",,"Not performed","Not performed","Not performed","Not performed","Not performed","Not performed","Not performed","Not performed","Detectable result sensitive to Rifampicin ","Detectable","not performed","not performed","ignored","Favorable","> …
888,2016,355030,"M","White","1 to 8 years",77,"No","No","No","No","Extrapulmonaryy","Pleural","new case","suspected","positive",,"Yes","No","No","No","No","No",,"Not performed","Not performed","Not performed","Not performed","Not performed","Not performed","Not performed","Not performed","not performed","not performed","not performed","not performed","ignored","Favorable","> 59 years",0,0,0,0,0,0…
889,2016,355030,"F","White","1 to 8 years",24,"No","No","No","No","Extrapulmonaryy","Miliar","Recurrence","suspected","positive",,"Yes","No","No","No","No","Yes",,"Not performed","Not performed","Not performed","Not performed","Not performed","Not performed","Not performed","Not performed","not performed","not performed","not performed","not performed","Yes","Favorable","15 to 59 years",0,0,0,0,0…
890,2016,355030,"F","Not white","1 to 8 years",24,"No","No","No","No","Pulmonary",,"Recurrence","suspected","positive","Yes","Yes","No","No","No","No","No",,"Not performed","Not performed","Not performed","Not performed","Not performed","Not performed","Not performed","Not performed","not performed","not performed","not performed","not performed","ignored","Favorable","15 to 59 years",0,0,0,0,0,0…
891,2016,355030,"F","ignored","ignored",46,"No","No","No",,"Pulmonary",,"Recurrence","not performed","positive",,"Yes","No","No","No","No","No",,"Positive","Not performed","Not performed","Not performed","Not performed","Not performed","Not performed","Positive","Detectable result sensitive to Rifampicin ","Detectable","not performed","not performed","No","Favorable","15 to 59 years",0,0,0,0,0,0,0
892,2016,355030,"F","White","ignored",48,"No","No","No",,"Pulmonary",,"Recurrence","suspected","positive",,"Yes","No","No","No","No","No",,"Not performed","Not performed","Not performed","Not performed","Not performed","Not performed","Not performed","Not performed","not performed","not performed","not performed","not performed","ignored","Favorable","15 to 59 years",0,0,0,0,0,0,0
893,2016,355030,"F","Not white","1 to 8 years",50,"No","No","No","No","Extrapulmonaryy","Gang. Perif.","Recurrence","not performed","positive","Yes","Yes","No","No","No","No","No",,"negative","Not performed","negative","negative","Not performed","Not performed","Not performed","negative","not performed","not performed","not performed","not performed","Yes","Favorable","15 to 59 years",0,1,1,0,0,0…
894,2016,355030,"F","Not white","ignored",52,"No","No","No","No","Pulmonary",,"Recurrence","suspected","positive",,"Yes","No","No","No","No","Yes",,"negative","negative","Not performed","Not performed","Not performed","Not performed",,"negative","not performed","not performed","not performed","not performed","No","Favorable","15 to 59 years",1,0,0,0,0,,
895,2016,355030,"F","ignored","ignored",64,"No","No","No","No","Extrapulmonaryy","Other","Recurrence","not performed","positive","ignored","Yes","No","No","No","No","No",,"Not performed","Not performed","Not performed","Not performed","Not performed","Not performed","Not performed","Not performed","not performed","not performed","not performed","not performed","No","Favorable","> 59 years",0,0,0,…
896,2016,355030,"F","ignored","ignored",65,"No","No","No",,"Extrapulmonaryy","Gang. Perif.","Recurrence","Normal","positive","Yes","Yes","No","No","No","No","No",,"Not performed","Not performed","Not performed","Not performed","Not performed","Not performed","Not performed","Not performed","not performed","not performed","not performed","not performed","ignored","Favorable","> 59 years",0,0,0,0,0…
897,2016,355030,"M","Not white","1 to 8 years",34,"No","No","No","No","Extrapulmonaryy","Miliar","Recurrence","not performed","positive","Yes","Yes","No","No","No","No","No",,"Not performed","Not performed","Not performed","Not performed","Not performed","Not performed","Not performed","Not performed","not performed","not performed","not performed","not performed","ignored","Favorable","15 to 59 …
898,2016,355030,"M","Not white","1 to 8 years",39,"No","No","No",,"Extrapulmonaryy","Other","Recurrence","suspected","positive",,"Yes","No","No","No","No","No",,"Not performed","Not performed","Not performed","Not performed","Not performed","Not performed","Not performed","Not performed","not performed","not performed","not performed","not performed","ignored","Favorable","15 to 59 years",0,0,0,0…
899,2016,355030,"M","White","> 8 years",41,"No","No","No","No","Pulmonary",,"Recurrence","suspected","positive",,"Yes","No","No","No","No","Yes",,"negative","Not performed","negative","negative","negative","Not performed","negative","negative","Detectable result sensitive to Rifampicin ","Detectable","not performed","not performed","Yes","Favorable","15 to 59 years",0,1,1,1,0,1,4
900,2016,355030,"M","Not white","> 8 years",42,"No","No","No","No","Pulmonary",,"Recurrence","suspected","positive","Yes","Yes","No","No","No","No","No",,"Not performed","Not performed","Not performed","Not performed","Not performed","Not performed","Not performed","Not performed","not performed","not performed","not performed","not performed","ignored","Favorable","15 to 59 years",0,0,0,0,0,0,0
901,2016,355030,"M","Not white","> 8 years",45,"No","No","No",,"Pulmonary",,"Recurrence","not performed","positive","ignored","Yes","No","No","No","No","No",,"Positive","Positive","Not performed","negative","negative","negative","Not performed","Positive","not performed","not performed","not performed","not performed","ignored","Favorable","15 to 59 years",1,0,1,1,1,0,4
902,2016,355030,"M","ignored","ignored",47,"No","No","No",,"Pulmonary",,"Recurrence","suspected","positive",,"Yes","Yes","No","No","Yes","Yes",,"negative","negative","negative",,"Not performed",,,"Not performed","not performed","not performed","not performed","not performed","No","Favorable","15 to 59 years",1,1,,0,,,
903,2016,355030,"M","White","ignored",49,"No","No","No","No","Extrapulmonaryy","Ã“ssea","Recurrence","not performed","positive",,"Yes","No","No","No","No","No",,"Not performed","Not performed","Not performed","Not performed","Not performed","Not performed","Not performed","Not performed","not performed","not performed","not performed","not performed","ignored","Favorable","15 to 59 years",0,0,0,0…
904,2016,355030,"M","ignored","1 to 8 years",49,"No","No","No",,"Pulmonary",,"Recurrence","Normal","positive",,"Yes","Yes","No","Yes","No","No",,"negative","Not performed","Not performed","Not performed","Not performed","Not performed","Not performed","negative",,,"not performed","not performed","ignored","Favorable","15 to 59 years",0,0,0,0,0,0,0
905,2016,355030,"M","Not white","1 to 8 years",51,"No","No","No","No","Pulmonary",,"Recurrence","suspected","positive","Yes","Yes","No","No","No","No","No",,"Positive","Not performed","negative","Not performed","negative","negative","negative","negative","not performed","not performed","not performed","not performed","Yes","Favorable","15 to 59 years",0,1,0,1,1,1,4
906,2016,355030,"M","White","1 to 8 years",51,"No","No","No",,"Pulmonary",,"Recurrence","suspected","positive","Yes","Yes","Yes","No","No","No","No",,"negative","negative","negative","Not performed","negative","negative","Not performed","Not performed","not performed","not performed","not performed","not performed","ignored","Favorable","15 to 59 years",1,1,0,1,1,0,4
907,2016,355030,"F","Not white","1 to 8 years",37,"No","No","No","No","Pulmonary",,"Ruturn after loss to follow up","suspected","positive","Yes","Yes","No","No","No","Yes","Yes",,"Not performed","Not performed","Not performed","Not performed","Not performed","Not performed","Not performed","Not performed","not performed","not performed","not performed","not performed","ignored","Favorable","15 to…
908,2016,355030,"F","Not white","> 8 years",45,"No","No","No","No","Pulmonary",,"Ruturn after loss to follow up","suspected","positive","Yes","Yes","No","No","No","No","No",,"negative","negative","negative","Not performed","Not performed","negative","Not performed","Not performed","not performed","not performed","not performed","not performed","Yes","Favorable","15 to 59 years",1,1,0,0,1,0,3
909,2016,355030,"F","ignored","ignored",48,"No","No","No",,"Pulmonary",,"Ruturn after loss to follow up","not performed","positive","Yes","Yes","No","No","No","No","No",,"Positive","Not performed","Not performed","Not performed","Not performed","Not performed","Not performed","Positive","not performed","not performed","not performed","not performed","ignored","Favorable","15 to 59 years",0,0,0,0,…
910,2016,355030,"M","Not white","> 8 years",22,"No","No","No","No","Pulmonaryy + Extrapulmonaryyy","Miliar","Ruturn after loss to follow up","not performed","positive",,"Yes","No","No","No","Yes","No",,"Not performed","Not performed","Not performed","Not performed","Not performed","Not performed","Not performed","Not performed","not performed","not performed","not performed","not performed","igno…
911,2017,355030,"M","White","1 to 8 years",22,"No","No","No","No","Pulmonary",,"Ruturn after loss to follow up","suspected","positive","Yes","Yes","No","No","No","Yes","Yes",,"negative","negative","negative","negative","negative","negative","negative","Positive","Detectable result sensitive to Rifampicin ","Detectable","not performed","not performed","Yes","Favorable","15 to 59 years",1,1,1,1,1,1…
912,2016,355030,"M","Not white","> 8 years",25,"No","No","No","No","Pulmonary",,"Ruturn after loss to follow up","not performed","positive","ignored","Yes","No","No","No","No","No",,"negative","Not performed","Not performed","Not performed","Not performed","Not performed","Not performed","negative","not performed","not performed","not performed","not performed","ignored","Favorable","15 to 59 yea…
913,2016,355030,"M","Not white","1 to 8 years",28,"No","No","No","No","Pulmonary",,"Ruturn after loss to follow up","suspected","positive",,"No","Yes","No","No","Yes","Yes",,"negative","Not performed","negative","negative",,,"negative","Positive","Detectable result sensitive to Rifampicin ","Detectable","not performed","not performed","No","Favorable","15 to 59 years",0,1,1,,,1,
914,2016,355030,"M","White","> 8 years",28,"No","No","No","No","Pulmonary",,"Ruturn after loss to follow up","not performed","positive","Yes","Yes","No","No","No","No","No",,"Not performed","Not performed","Not performed","Not performed","Not performed","Not performed","Not performed","Not performed","not performed","not performed","not performed","not performed","ignored","Favorable","15 to 59 y…
915,2017,355030,"M","Not white","> 8 years",28,"No","No","No","No","Pulmonary",,"Ruturn after loss to follow up","suspected","positive","No","Yes","Yes","No","No","Yes","No",,"Not performed","Not performed","Not performed","Not performed","negative","Not performed","Not performed","Not performed",,,"not performed","not performed","No","Favorable","15 to 59 years",0,0,0,1,0,0,1
916,2016,355030,"M","Not white","> 8 years",29,"No","No","No","No","Pulmonary",,"Ruturn after loss to follow up","Normal","positive","Yes","Yes","No","No","No","No","No",,"Not performed","Not performed","Not performed","Not performed","Not performed","Not performed","Not performed","Not performed","not performed","not performed","not performed","not performed","ignored","Favorable","15 to 59 year…
917,2016,355030,"M","Not white","> 8 years",30,"No","No","No","No","Pulmonary",,"Ruturn after loss to follow up","not performed","positive","Yes","Yes","Yes","No","No","No","No",,"negative","Not performed","Not performed","negative","negative","negative","negative","negative","not performed","not performed","not performed","not performed","ignored","Favorable","15 to 59 years",0,0,1,1,1,1,4
918,2016,355030,"M","Not white","> 8 years",34,"No","No","No","No","Pulmonary",,"Ruturn after loss to follow up","suspected","positive",,"Yes","No","No","No","Yes","No",,"Not performed","negative","Not performed","Not performed","negative","Not performed","Not performed","Not performed","not performed","not performed","not performed","not performed","Yes","Favorable","15 to 59 years",1,0,0,1,0,0,2
919,2016,355030,"M","Not white","1 to 8 years",36,"No","No","No","No","Pulmonaryy + Extrapulmonaryyy","Other","Ruturn after loss to follow up","suspected","positive",,"Yes","No","No","No","No","No",,"Not performed","Not performed","Not performed","Not performed","Not performed","Not performed","Not performed","Not performed","not performed","not performed","not performed","not performed","No","Fa…
920,2016,355030,"M","White","1 to 8 years",38,"No","No","No","No","Pulmonary",,"Ruturn after loss to follow up","not performed","positive","ignored","Yes","No","No","No","Yes","No",,"negative","Not performed","Not performed","negative","Not performed","negative","Not performed","negative","not performed","not performed","not performed","not performed","ignored","Favorable","15 to 59 years",0,0,1,…
921,2016,355030,"M","White","1 to 8 years",39,"No","No","No","No","Pulmonaryy + Extrapulmonaryyy","Other","Ruturn after loss to follow up","Normal","positive","Yes","Yes","No","No","No","No","No",,"Not performed","negative","negative","negative","Not performed","Not performed","Not performed","Not performed","not performed","not performed","not performed","not performed","No","Favorable","15 to 5…
922,2016,355030,"M","Not white","> 8 years",51,"No","No","No","No","Pulmonary",,"Ruturn after loss to follow up","suspected","positive","Yes","Yes","No","No","No","No","No",,"negative","Not performed","negative","Not performed","Not performed","Not performed","Not performed","negative","not performed","not performed","not performed","not performed","ignored","Favorable","15 to 59 years",0,1,0,0,0…
923,2016,355030,"M","Not white","1 to 8 years",56,"No","No","No","No","Pulmonary",,"Ruturn after loss to follow up","suspected","positive",,"Yes","Yes","No","No","Yes","No",,"negative","negative","Not performed","Not performed","Not performed","Not performed","Not performed","negative","No detectÃ¡ve","Not detectable","not performed","not performed","Yes","Favorable","15 to 59 years",1,0,0,0,0,0,1
924,2016,355030,"F","Not white","1 to 8 years",19,"No","No","No","No","Pulmonary",,"new case","suspected","positive","Yes","Yes","No","No","No","No","No",,"negative","Not performed","Not performed","Not performed",,,,"negative","not performed","not performed","not performed","not performed","ignored","Unfavorable","15 to 59 years",0,0,0,,,,
925,2016,355030,"F","Not white","> 8 years",24,"No","No","No","No","Extrapulmonaryy","Pleural","new case","suspected","positive","Yes","Yes","Yes","No","No","Yes","Yes",,"negative","Not performed","Not performed","Not performed","Not performed","Not performed","Not performed","negative","not performed","not performed","not performed","not performed","ignored","Unfavorable","15 to 59 years",0,0,0,…
926,2016,355030,"F","Not white","> 8 years",35,"No","No","No","No","Pulmonary",,"new case","not performed","positive",,"Yes","No","No","No","No","No",,"Not performed","Not performed","Not performed","Not performed",,,,"Not performed","not performed","not performed","not performed","not performed","ignored","Unfavorable","15 to 59 years",0,0,0,,,,
927,2016,355030,"F","White","ignored",47,"No","No","No","No","Pulmonaryy + Extrapulmonaryyy","Other","new case","Normal","positive","Yes","Yes","No","No","No","No","No",,"negative","Not performed","Not performed","Not performed",,,,"negative","not performed","not performed","not performed","not performed","ignored","Unfavorable","15 to 59 years",0,0,0,,,,
928,2016,355030,"M","White","1 to 8 years",22,"No","No","No","No","Pulmonary",,"new case","suspected","positive","Yes","Yes","No","No","No","Yes","Yes",,"Not performed","negative","Not performed","Not performed","Not performed","Not performed","Not performed","Positive","Detectable result sensitive to Rifampicin ","Detectable","not performed","not performed","No","Unfavorable","15 to 59 years",1,…
929,2016,355030,"M","White","> 8 years",26,"No","No","No","No","Extrapulmonaryy","Gang. Perif.","new case","Normal","positive",,"Yes","No","No","No","No","No",,"Not performed","Not performed","Not performed","Not performed","Not performed","Not performed","Not performed","Not performed","not performed","not performed","not performed","not performed","ignored","Unfavorable","15 to 59 years",0,0,0,…
930,2016,355030,"M","Not white","> 8 years",27,"No","No","No","No","Pulmonary",,"new case","Normal","positive",,"Yes","Yes","No","No","Yes","No",,"Not performed","Not performed","Not performed","Not performed","Not performed","Not performed",,"Not performed","not performed","not performed","not performed","not performed","ignored","Unfavorable","15 to 59 years",0,0,0,0,0,,
931,2016,355030,"M","Not white","> 8 years",28,"No","No","No","No","Pulmonary",,"new case","suspected","positive","Yes","Yes","No","No","No","No","No",,"Positive","Not performed","Not performed","Not performed",,"Not performed","Not performed","Not performed","not performed","not performed","not performed","not performed","ignored","Unfavorable","15 to 59 years",0,0,0,,0,0,
932,2016,355030,"M","White","> 8 years",29,"No","No","No","No","Extrapulmonaryy","Gang. Perif.","new case","suspected","positive","No","Yes","No","No","No","Yes","No",,"Not performed","Not performed","Not performed","Not performed",,,,"Not performed","not performed","not performed","not performed","not performed","ignored","Unfavorable","15 to 59 years",0,0,0,,,,
933,2016,355030,"M","Not white","> 8 years",31,"No","No","No","No","Pulmonary",,"new case","not performed","positive","No","Yes","Yes","No","Yes","No","No",,"Positive","Positive","negative","Not performed","Not performed","Not performed","Not performed","Not performed","not performed","not performed","not performed","not performed","No","Unfavorable","15 to 59 years",1,1,0,0,0,0,2
934,2016,355030,"M","Not white","1 to 8 years",37,"No","No","No","No","Extrapulmonaryy","Gang. Perif.","new case","not performed","positive",,"Yes","No","No","No","No","Yes",,"Not performed","Not performed","Not performed","Not performed",,,,"Not performed","not performed","not performed","not performed","not performed","ignored","Unfavorable","15 to 59 years",0,0,0,,,,
935,2016,355030,"M","White","> 8 years",37,"No","No","No","No","Extrapulmonaryy","Miliar","new case","suspected","positive","Yes","Yes","Yes","No","No","Yes","No",,"Not performed","Not performed","Not performed","Not performed","Not performed","Not performed","Not performed","Not performed","not performed","not performed","not performed","not performed","ignored","Unfavorable","15 to 59 years",0,…
936,2016,355030,"M","Not white","0",43,"No","No","No","No","Pulmonaryy + Extrapulmonaryyy","Pleural","new case","suspected","positive",,"Yes","No","No","No","No","Yes",,"negative","Not performed","Not performed","Not performed",,,,"negative","not performed","not performed","not performed","not performed","No","Unfavorable","15 to 59 years",0,0,0,,,,
937,2016,355030,"M","White","> 8 years",44,"No","No","No","No","Extrapulmonaryy","MeningoencefÃ¡lico","new case","Normal","positive",,"Yes","No","No","No","No","No",,"Not performed","Not performed","Not performed","Not performed","Not performed",,,"Not performed","not performed","not performed","not performed","not performed","ignored","Unfavorable","15 to 59 years",0,0,0,0,,,
938,2016,355030,"M","Not white","> 8 years",44,"No","No","No","No","Pulmonary",,"new case","suspected","positive","Yes","Yes","No","No","No","No","No",,"Positive","Not performed","Not performed",,,,,"Positive","not performed","not performed","not performed","not performed","ignored","Unfavorable","15 to 59 years",0,0,,,,,
939,2016,355030,"M","White","1 to 8 years",47,"No","No","No","No","Pulmonary",,"new case","suspected","positive",,"Yes","Yes","No","No","No","No",,"Positive","Not performed","Not performed","Not performed",,,,"Not performed","not performed","not performed","not performed","not performed","ignored","Unfavorable","15 to 59 years",0,0,0,,,,
940,2016,355030,"M","Not white","1 to 8 years",55,"No","No","No","No","Pulmonary",,"new case","suspected","positive","No","Yes","No","No","No","No","No",,"Not performed","Not performed","Not performed","Not performed",,,,"Not performed","Detectable result sensitive to Rifampicin ","Detectable","not performed","not performed","ignored","Unfavorable","15 to 59 years",0,0,0,,,,
941,2016,355030,"F","Not white","ignored",32,"No","No","No","No","Pulmonary",,"Recurrence","suspected","positive","ignored","Yes","No","No","No","No","No",,"negative","Not performed","Not performed",,,,,"Not performed","not performed","not performed","not performed","not performed","ignored","Unfavorable","15 to 59 years",0,0,,,,,
942,2016,355030,"M","White","1 to 8 years",20,"No","No","No","No","Pulmonary",,"Recurrence","suspected","positive","No","Yes","Yes","No","No","Yes","No",,"Positive",,"negative","Not performed",,,,"Not performed","not performed","not performed","not performed","not performed","ignored","Unfavorable","15 to 59 years",,1,0,,,,
943,2016,355030,"M","Not white","1 to 8 years",26,"No","No","No","No","Extrapulmonaryy","Other","Recurrence","Normal","positive","Yes","Yes","No","No","No","No","No",,"Not performed","Not performed","Not performed","Not performed","Not performed","Not performed",,"Not performed","not performed","not performed","not performed","not performed","ignored","Unfavorable","15 to 59 years",0,0,0,0,0,,
944,2016,355030,"M","Not white","> 8 years",26,"No","No","No","No","Pulmonaryy + Extrapulmonaryyy","Other","Recurrence","suspected","positive","Yes","Yes","No","No","No","No","No",,"Not performed","Not performed","Not performed","Not performed","Not performed",,,"Not performed","not performed","not performed","not performed","not performed","ignored","Unfavorable","15 to 59 years",0,0,0,0,,,
945,2016,355030,"M","Not white","1 to 8 years",53,"No","No","No","No","Pulmonary",,"Recurrence","suspected","positive","No","No","No","No","No","Yes","No",,"negative","Not performed","Not performed",,,,,"Not performed","not performed","not performed","not performed","not performed","ignored","Unfavorable","15 to 59 years",0,0,,,,,
946,2016,355030,"F","White","1 to 8 years",21,"No","No","No","No","Pulmonary",,"Ruturn after loss to follow up","suspected","positive",,"Yes","No","No","No","No","No",,"Positive","Not performed","Not performed","Not performed",,,,"negative","not performed","not performed","not performed","not performed","ignored","Unfavorable","15 to 59 years",0,0,0,,,,
947,2016,355030,"F","Not white","1 to 8 years",28,"No","No","No","No","Pulmonary",,"Ruturn after loss to follow up","suspected","positive","Yes","Yes","No","No","No","No","No",,"negative","Not performed",,,,,,"negative",,,"not performed","not performed","ignored","Unfavorable","15 to 59 years",0,,,,,,
948,2016,355030,"F","Not white","> 8 years",29,"No","No","No","No","Pulmonaryy + Extrapulmonaryyy","Other","Ruturn after loss to follow up","suspected","positive","Yes","Yes","No","No","No","Yes","No",,"Positive","Not performed","Not performed","Positive","Positive","Not performed","Not performed","Positive","not performed","not performed","not performed","not performed","No","Unfavorable","15 to…
949,2016,355030,"F","Not white","1 to 8 years",32,"No","No","No","No","Pulmonary",,"Ruturn after loss to follow up","suspected","positive","ignored","Yes","Yes","No","No","Yes","No",,"Positive",,,,,,,"Not performed","not performed","not performed","not performed","not performed","ignored","Unfavorable","15 to 59 years",,,,,,,
950,2016,355030,"F","White","> 8 years",38,"No","No","No","No","Pulmonary",,"Ruturn after loss to follow up","suspected","positive","Yes","Yes","No","No","No","Yes","No",,"Not performed","Not performed","Not performed","Not performed","Not performed",,,"Not performed","Detectable result sensitive to Rifampicin ","Detectable","not performed","not performed","ignored","Unfavorable","15 to 59 years"…
951,2016,355030,"F","White","1 to 8 years",45,"No","No","No","No","Extrapulmonaryy","MeningoencefÃ¡lico","Ruturn after loss to follow up","Normal","positive","No","Yes","No","Yes","No","No","Yes",,"Not performed","Not performed","Not performed","Not performed",,,,"Not performed","No detectÃ¡ve","Not detectable","not performed","not performed","ignored","Unfavorable","15 to 59 years",0,0,0,,,,
952,2016,355030,"F","Not white","> 8 years",46,"No","No","No","No","Extrapulmonaryy","Other","Ruturn after loss to follow up","Normal","positive","Yes","Yes","Yes","No","No","Yes","No",,"Not performed","Not performed","Not performed","Not performed",,,,"Not performed","not performed","not performed","not performed","not performed","ignored","Unfavorable","15 to 59 years",0,0,0,,,,
953,2016,355030,"M","Not white","1 to 8 years",28,"No","No","No","No","Pulmonaryy + Extrapulmonaryyy","Miliar","Ruturn after loss to follow up","suspected","positive","ignored","Yes","Yes","No","No","Yes","Yes",,"negative",,,,,,,"Not performed","not performed","not performed","not performed","not performed","ignored","Unfavorable","15 to 59 years",,,,,,,
954,2016,355030,"M","Not white","1 to 8 years",31,"No","No","No","No","Pulmonary",,"Ruturn after loss to follow up","not performed","positive",,"Yes","Yes","No","Yes","Yes","No",,"negative","Not performed","Not performed","Not performed",,,,"Not performed",,,"not performed","not performed","No","Unfavorable","15 to 59 years",0,0,0,,,,
955,2016,355030,"M","White","> 8 years",35,"No","No","No","No","Extrapulmonaryy","MeningoencefÃ¡lico","Ruturn after loss to follow up","Normal","positive",,"Yes","No","No","No","No","No",,"Not performed","Not performed","Not performed","Not performed","Not performed","Not performed","Not performed","Not performed","No detectÃ¡ve","Not detectable","not performed","not performed","ignored","Unfavor…
956,2016,355030,"M","Not white","> 8 years",39,"No","No","No","No","Pulmonary",,"Ruturn after loss to follow up","suspected","positive","Yes","Yes","Yes","No","No","Yes","No",,"negative","Not performed","Not performed","Not performed",,,,"Not performed","No detectÃ¡ve","Not detectable","not performed","not performed","ignored","Unfavorable","15 to 59 years",0,0,0,,,,
957,2016,355030,"M","White","> 8 years",44,"No","No","No","No","Extrapulmonaryy","MeningoencefÃ¡lico","Ruturn after loss to follow up","Normal","positive","Yes","Yes","No","No","No","No","No",,"Not performed","Not performed","Not performed","Not performed","Not performed","Not performed","Not performed","Not performed","not performed","not performed","not performed","not performed","ignored","Unf…
958,2016,355030,"M","Not white","1 to 8 years",45,"No","No","No","No","Pulmonary",,"Ruturn after loss to follow up","suspected","positive","No","Yes","Yes","No","No","Yes","No",,"negative","Not performed","Not performed","Not performed",,,,"Not performed","not performed","not performed","not performed","not performed","ignored","Unfavorable","15 to 59 years",0,0,0,,,,
959,2017,355030,"M","Not white","> 8 years",39,"No","No","No","No","Pulmonary",,"Ruturn after loss to follow up","not performed","positive","Yes","Yes","No","No","No","Yes","No",,"negative","Not performed","Not performed","Not performed","Not performed",,,"Positive","Detectable result sensitive to Rifampicin ","Detectable","Resistant only to Rifampicin","resistant","No","Unfavorable","15 to 59 ye…
960,2016,355030,"F","Not white","1 to 8 years",24,"No","No","No","No","Pulmonary",,"new case","suspected","positive","Yes","Yes","No","No","No","No","No",,"negative","negative","Not performed","Not performed","Not performed","Not performed",,"Positive","Detectable result sensitive to Rifampicin ","Detectable","Sensitive","Sensitive","No","Unfavorable","15 to 59 years",1,0,0,0,0,,
961,2016,355030,"F","Not white","> 8 years",36,"No","No","No","No","Pulmonary",,"new case","suspected","positive",,"Yes","Yes","No","No","No","No",,"Positive","Positive","negative",,,,,"Positive","not performed","not performed","Sensitive","Sensitive","ignored","Unfavorable","15 to 59 years",1,1,,,,,
962,2016,355030,"F","White","ignored",38,"No","No","No","No","Pulmonary",,"new case","suspected","positive",,"Yes","No","No","No","Yes","No",,"Positive","Not performed","Not performed","negative","Not performed","Not performed",,"Positive","Detectable result sensitive to Rifampicin ","Detectable","Sensitive","Sensitive","No","Unfavorable","15 to 59 years",0,0,1,0,0,,
963,2016,355030,"F","Not white","1 to 8 years",39,"No","No","No","No","Pulmonary",,"new case","suspected","positive",,"Yes","No","No","No","Yes","No",,"Positive","Positive","Not performed","Not performed",,,,"Positive","not performed","not performed","Sensitive","Sensitive","ignored","Unfavorable","15 to 59 years",1,0,0,,,,
964,2016,355030,"F","White","> 8 years",39,"No","No","No","No","Pulmonary",,"new case","not performed","positive","ignored","Yes","Yes","No","No","Yes","Yes",,"Positive","Not performed","Not performed",,,,,"Positive","No detectÃ¡ve","Not detectable","Sensitive","Sensitive","ignored","Unfavorable","15 to 59 years",0,0,,,,,
965,2016,355030,"F","Not white","> 8 years",43,"No","No","No","No","Pulmonary",,"new case","suspected","positive",,"Yes","Yes","No","No","Yes","Yes",,"Positive","Not performed","Not performed","Not performed","Not performed","Not performed","Not performed","Positive","not performed","not performed","Sensitive","Sensitive","No","Unfavorable","15 to 59 years",0,0,0,0,0,0,0
966,2016,355030,"M","Not white","> 8 years",19,"No","No","No","No","Pulmonary",,"new case","not performed","positive",,"Yes","No","No","No","Yes","No",,"Positive","Not performed",,,,,,"Positive","Detectable result sensitive to Rifampicin ","Detectable","Sensitive","Sensitive","No","Unfavorable","15 to 59 years",0,,,,,,
967,2016,355030,"M","White","> 8 years",25,"No","No","No","No","Pulmonary",,"new case","not performed","positive","Yes","Yes","No","No","No","Yes","Yes",,"Not performed","negative","Not performed","negative","Not performed","Not performed","Not performed","Positive","Detectable result sensitive to Rifampicin ","Detectable","Sensitive","Sensitive","ignored","Unfavorable","15 to 59 years",1,0,1,0,0…
968,2017,355030,"M","Not white","1 to 8 years",25,"No","No","No","No","Pulmonary",,"new case","suspected","positive","Yes","Yes","No","No","No","No","No",,"Positive",,,,,,,"Positive","not performed","not performed","Sensitive","Sensitive","No","Unfavorable","15 to 59 years",,,,,,,
969,2016,355030,"M","White","> 8 years",31,"No","No","No","No","Pulmonaryy + Extrapulmonaryyy","Other","new case","suspected","positive","No","Yes","Yes","No","No","Yes","Yes",,"Not performed","Not performed","Not performed","Not performed","Not performed","Not performed",,"Not performed","not performed","not performed","Sensitive","Sensitive","ignored","Unfavorable","15 to 59 years",0,0,0,0,0,,
970,2016,355030,"M","Not white","> 8 years",31,"No","No","No","No","Pulmonary",,"new case","not performed","positive","Yes","Yes","Yes","No","No","Yes","No",,"negative","Not performed","Not performed",,,,,"Positive","not performed","not performed","Sensitive","Sensitive","ignored","Unfavorable","15 to 59 years",0,0,,,,,
971,2016,355030,"M","Not white","1 to 8 years",32,"No","No","No","No","Pulmonaryy + Extrapulmonaryyy","Other","new case","Normal","positive",,"Yes","No","No","No","No","No",,"negative",,"negative",,"Not performed",,,"Positive","Detectable result sensitive to Rifampicin ","Detectable","Sensitive","Sensitive","ignored","Unfavorable","15 to 59 years",,1,,0,,,
972,2016,355030,"M","Not white","> 8 years",36,"No","No","No","No","Extrapulmonaryy","Gang. Perif.","new case","Normal","positive",,"Yes","No","No","No","Yes","No",,"Not performed","Not performed",,,,,,"Not performed","Detectable result sensitive to Rifampicin ","Detectable","Sensitive","Sensitive","ignored","Unfavorable","15 to 59 years",0,,,,,,
973,2016,355030,"M","White","1 to 8 years",38,"No","No","No","No","Pulmonary",,"new case","suspected","positive",,"Yes","No","No","No","No","No",,"Not performed","Not performed","Not performed","Not performed",,,,"Positive","Detectable result sensitive to Rifampicin ","Detectable","Sensitive","Sensitive","No","Unfavorable","15 to 59 years",0,0,0,,,,
974,2016,355030,"M","White","> 8 years",43,"No","No","No","No","Pulmonary",,"new case","suspected","positive","Yes","Yes","No","No","No","Yes","No",,"Positive","Not performed","negative",,,,,"Positive","not performed","not performed","Sensitive","Sensitive","ignored","Unfavorable","15 to 59 years",0,1,,,,,
975,2016,355030,"F","White","1 to 8 years",32,"No","No","No","No","Pulmonary",,"Recurrence","suspected","positive","Yes","Yes","No","No","No","No","Yes",,"Positive","Not performed","Not performed","Not performed",,,,"negative","not performed","not performed","Sensitive","Sensitive","ignored","Unfavorable","15 to 59 years",0,0,0,,,,
976,2016,355030,"M","Not white","1 to 8 years",35,"No","No","No","No","Pulmonary",,"Recurrence","not performed","positive",,"Yes","No","No","No","No","Yes",,"Positive","Positive","Not performed","Not performed","Not performed",,,"Positive",,,"Sensitive","Sensitive","ignored","Unfavorable","15 to 59 years",1,0,0,0,,,
977,2015,355030,"M","Not white","> 8 years",45,"No","No","No","No","Pulmonary",,"Recurrence","Normal","positive",,"Yes","Yes","No","No","Yes","No",,"negative","Not performed","negative","Not performed","Not performed",,,"Positive","Detectable result sensitive to Rifampicin ","Detectable","Sensitive","Sensitive","No","Unfavorable","15 to 59 years",0,1,0,0,,,
978,2016,355030,"M","White","1 to 8 years",46,"No","No","No","No","Pulmonary",,"Recurrence","not performed","positive","ignored","Yes","No","No","No","No","No",,"Positive","Not performed","negative","negative","Not performed","Not performed",,"Positive","not performed","not performed","Sensitive","Sensitive","ignored","Unfavorable","15 to 59 years",0,1,1,0,0,,
979,2016,355030,"M","Not white","> 8 years",52,"No","No","No","No","Pulmonary",,"Recurrence","suspected","positive","Yes","Yes","Yes","No","No","No","Yes",,"Positive","Positive","negative","Not performed","Not performed","Not performed","Not performed","Positive","not performed","not performed","Sensitive","Sensitive","ignored","Unfavorable","15 to 59 years",1,1,0,0,0,0,2
980,2017,355030,"F","Not white","> 8 years",32,"No","No","No","No","Pulmonary",,"Ruturn after loss to follow up","suspected","positive","No","Yes","No","No","No","No","No",,"negative","Not performed","Not performed","Not performed",,,,"Positive","not performed","not performed","Sensitive","Sensitive","ignored","Unfavorable","15 to 59 years",0,0,0,,,,
981,2016,355030,"F","Not white","1 to 8 years",33,"No","No","No","No","Pulmonary",,"Ruturn after loss to follow up","suspected","positive","ignored","Yes","Yes","No","No","Yes","Yes",,"negative","Not performed",,,,,,"Positive","Detectable result sensitive to Rifampicin ","Detectable","Sensitive","Sensitive","No","Unfavorable","15 to 59 years",0,,,,,,
982,2016,355030,"F","White","> 8 years",44,"No","No","No","No","Pulmonary",,"Ruturn after loss to follow up","suspected","positive",,"Yes","Yes","No","No","No","Yes",,"Positive",,,,,,,"Positive","not performed","not performed","Sensitive","Sensitive","ignored","Unfavorable","15 to 59 years",,,,,,,
983,2016,355030,"M","White","1 to 8 years",20,"No","No","No","No","Pulmonary",,"Ruturn after loss to follow up","not performed","positive",,"Yes","No","No","No","Yes","No",,"Positive","Not performed","Not performed","Not performed","Not performed",,,"Positive","not performed","not performed","Sensitive","Sensitive","ignored","Unfavorable","15 to 59 years",0,0,0,0,,,
984,2016,355030,"M","Not white","> 8 years",24,"No","No","No","No","Pulmonaryy + Extrapulmonaryyy","Miliar","Ruturn after loss to follow up","suspected","positive","No","Yes","No","No","No","Yes","Yes",,"negative","Not performed","Not performed",,,,,"Positive","not performed","not performed","Sensitive","Sensitive","ignored","Unfavorable","15 to 59 years",0,0,,,,,
985,2016,355030,"M","Not white","1 to 8 years",28,"No","No","No","No","Pulmonary",,"Ruturn after loss to follow up","not performed","positive",,"Yes","No","No","No","No","No",,"negative","Not performed","Not performed","Not performed","Not performed","negative","Not performed","Positive","Detectable result sensitive to Rifampicin ","Detectable","Sensitive","Sensitive","No","Unfavorable","15 to 59…
986,2016,355030,"M","Not white","1 to 8 years",33,"No","No","No","No","Extrapulmonaryy","Pleural","Ruturn after loss to follow up","suspected","positive",,"Yes","No","No","No","No","No",,"negative","Not performed","Not performed","Not performed","Not performed","Not performed",,"Positive","not performed","not performed","Sensitive","Sensitive","No","Unfavorable","15 to 59 years",0,0,0,0,0,,
987,2016,355030,"M","Not white","> 8 years",38,"No","No","No","No","Pulmonaryy + Extrapulmonaryyy","Miliar","Ruturn after loss to follow up","suspected","positive","Yes","Yes","Yes","No","No","No","No",,"negative","negative","Not performed","negative","negative","negative","Not performed","Positive","not performed","not performed","Sensitive","Sensitive","Yes","Unfavorable","15 to 59 years",1,0,1…
988,2016,355030,"M","White","1 to 8 years",38,"No","No","No","No","Pulmonary",,"Ruturn after loss to follow up","not performed","positive","Yes","Yes","No","No","No","No","No",,"Positive","Not performed","negative","Not performed","Not performed","Not performed","Not performed","Not performed","not performed","not performed","Sensitive","Sensitive","ignored","Unfavorable","15 to 59 years",0,1,0,0…
989,2016,355030,"M","Not white","1 to 8 years",38,"No","No","No","No","Pulmonary",,"Ruturn after loss to follow up","suspected","positive",,"Yes","No","No","No","No","No",,"negative","Not performed","Not performed",,,,,"Positive","Detectable result sensitive to Rifampicin ","Detectable","Sensitive","Sensitive","No","Unfavorable","15 to 59 years",0,0,,,,,
990,2016,355030,"M","White","> 8 years",39,"No","No","No","No","Pulmonaryy + Extrapulmonaryyy","Miliar","Ruturn after loss to follow up","suspected","positive",,"Yes","Yes","No","No","No","Yes",,"Positive","Not performed","Not performed","Not performed",,,,"Not performed","Detectable result sensitive to Rifampicin ","Detectable","Sensitive","Sensitive","ignored","Unfavorable","15 to 59 years",0,0…
991,2017,355030,"M","Not white","> 8 years",44,"No","No","No","No","Pulmonary",,"Ruturn after loss to follow up","suspected","positive",,"Yes","No","No","No","Yes","Yes",,"negative","Not performed","Not performed",,,,,"Positive","not performed","not performed","Sensitive","Sensitive","ignored","Unfavorable","15 to 59 years",0,0,,,,,
992,2016,355030,"M","White","> 8 years",45,"No","No","No","No","Pulmonary",,"Ruturn after loss to follow up","suspected","positive",,"Yes","No","No","No","No","No",,"Positive","Not performed","Not performed","Not performed",,,,"Positive","Detectable result sensitive to Rifampicin ","Detectable","Sensitive","Sensitive","ignored","Unfavorable","15 to 59 years",0,0,0,,,,
993,2016,355030,"M","Not white","> 8 years",36,"No","No","No","No","Pulmonary",,"new case","suspected","positive","Yes","Yes","No","Yes","Yes","No","Yes",,"Positive","Not performed","Positive","negative","negative","Not performed","Not performed","Positive","Detectable result sensitive to Rifampicin ","Detectable","Sensitive","Sensitive","No","Unfavorable","15 to 59 years",0,1,1,1,0,0,3
994,2016,355030,"M","Not white","ignored",38,"No","No","No","No","Pulmonary",,"new case","suspected","positive","No","Yes","No","No","No","No","No",,"Positive",,,,,,,"Positive","Detectable result sensitive to Rifampicin ","Detectable","Sensitive","Sensitive","ignored","Unfavorable","15 to 59 years",,,,,,,
995,2016,355030,"F","White","1 to 8 years",25,"No","No","No","No","Pulmonary",,"new case","suspected","positive",,"Yes","No","No","No","Yes","No",,"Not performed",,,,,,,"Not performed","not performed","not performed","not performed","not performed","ignored","Unfavorable","15 to 59 years",,,,,,,
996,2016,355030,"F","White","> 8 years",25,"No","No","No","No","Pulmonary",,"new case","suspected","positive",,"Yes","No","No","No","No","No",,"Not performed","Not performed","Not performed","Not performed","Not performed","Not performed","Not performed","Positive","Detectable result sensitive to Rifampicin ","Detectable","not performed","not performed","No","Unfavorable","15 to 59 years",0,0,0,0…
997,2016,355030,"F","White","1 to 8 years",27,"No","No","No",,"Pulmonary",,"new case","suspected","positive",,"Yes","No","No","No","No","No",,"Not performed","Not performed","Not performed",,,,,"Not performed","not performed","not performed","not performed","not performed","ignored","Unfavorable","15 to 59 years",0,0,,,,,
998,2016,355030,"F","White","1 to 8 years",27,"No","No","No","No","Pulmonary",,"new case","not performed","positive",,"Yes","No","No","No","Yes","Yes",,"Positive","Not performed","Not performed","Not performed","Not performed","negative",,"Not performed","not performed","not performed","not performed","not performed","ignored","Unfavorable","15 to 59 years",0,0,0,0,1,,
999,2016,355030,"F","Not white","> 8 years",31,"No","No","No","No","Extrapulmonaryy","Gang. Perif.","new case","Normal","positive",,"Yes","No","No","No","No","No",,"Not performed","Not performed","Not performed","Not performed","Not performed","Not performed","Not performed","Not performed",,,"not performed","not performed","No","Unfavorable","15 to 59 years",0,0,0,0,0,0,0
1000,2016,355030,"F","White","1 to 8 years",31,"No","No","No","No","Pulmonary",,"new case","suspected","positive","Yes","No","No","No","No","No","No",,"negative","Not performed","Not performed","Not performed",,,,"Not performed","No detectÃ¡ve","Not detectable","not performed","not performed","ignored","Unfavorable","15 to 59 years",0,0,0,,,,
1001,2016,355030,"F","White","ignored",33,"No","No","No","No","Extrapulmonaryy","Gang. Perif.","new case","not performed","positive",,"Yes","No","No","No","No","No",,"negative","Not performed","Not performed","Not performed","Not performed","Not performed","Not performed","Not performed","not performed","not performed","not performed","not performed","ignored","Unfavorable","15 to 59 years",0,0,0…
1002,2016,355030,"F","White","ignored",34,"No","No","No","No","Pulmonaryy + Extrapulmonaryyy","Gang. Perif.","new case","not performed","positive","Yes","No","No","No","No","No","No",,"Not performed","Not performed","Not performed","Not performed",,,,"Not performed","not performed","not performed","not performed","not performed","ignored","Unfavorable","15 to 59 years",0,0,0,,,,
1003,2016,355030,"F","Not white","ignored",37,"No","No","No","No","Extrapulmonaryy","Ocular","new case","Normal","positive",,"Yes","No","No","No","No","No",,"Not performed","Not performed",,,,,,"Not performed","not performed","not performed","not performed","not performed","ignored","Unfavorable","15 to 59 years",0,,,,,,
1004,2016,355030,"F","White","> 8 years",44,"No","No","No","No","Extrapulmonaryy","Gang. Perif.","new case","Normal","positive",,"Yes","No","No","No","Yes","Yes",,"negative","negative","Not performed","Not performed","Not performed","Not performed",,"Not performed","not performed","not performed","not performed","not performed","No","Unfavorable","15 to 59 years",1,0,0,0,0,,
1005,2017,355030,"F","White","> 8 years",47,"No","No","No","No","Extrapulmonaryy","Other","new case","Normal","positive","Yes","Yes","No","No","No","No","No",,"negative","Not performed","Not performed","Not performed",,,,"negative","not performed","not performed","not performed","not performed","ignored","Unfavorable","15 to 59 years",0,0,0,,,,
1006,2016,355030,"F","ignored","ignored",64,"No","No","No","No","Extrapulmonaryy","MeningoencefÃ¡lico","new case","suspected","positive",,"Yes","No","No","No","No","No",,"Not performed","Not performed","Not performed",,,,,"Not performed","not performed","not performed","not performed","not performed","ignored","Unfavorable","> 59 years",0,0,,,,,
1007,2016,355030,"M","Not white","> 8 years",28,"No","No","No","No","Pulmonaryy + Extrapulmonaryyy","Miliar","new case","not performed","positive",,"Yes","No","No","No","No","No",,"negative","Not performed","Not performed","Not performed","Not performed","Not performed",,"Not performed",,,"not performed","not performed","ignored","Unfavorable","15 to 59 years",0,0,0,0,0,,
1008,2016,355030,"M","Not white","1 to 8 years",28,"No","No","No","No","Pulmonary",,"new case","Normal","positive",,"Yes","Yes","No","No","Yes","Yes",,"Positive","Not performed","Not performed","Not performed","Not performed",,,"Positive","Detectable result sensitive to Rifampicin ","Detectable","not performed","not performed","No","Unfavorable","15 to 59 years",0,0,0,0,,,
1009,2016,355030,"M","White","ignored",28,"No","No","No","No","Pulmonary",,"new case","not performed","positive",,"Yes","Yes","No","No","Yes","No",,"Not performed","Not performed",,,,,,"Not performed",,,"not performed","not performed","ignored","Unfavorable","15 to 59 years",0,,,,,,
1010,2016,355030,"M","White","> 8 years",29,"No","No","No","No","Pulmonary",,"new case","suspected","positive",,"Yes","No","No","No","No","No",,"negative","negative","Not performed","negative",,,,"Not performed","not performed","not performed","not performed","not performed","No","Unfavorable","15 to 59 years",1,0,1,,,,
1011,2016,355030,"M","Not white","> 8 years",30,"No","No","No","No","Extrapulmonaryy","Pleural","new case","suspected","positive",,"Yes","No","No","No","No","No",,"negative",,"Not performed","Not performed","Not performed",,,,"not performed","not performed","not performed","not performed","No","Unfavorable","15 to 59 years",,0,0,0,,,
1012,2016,355030,"M","Not white","> 8 years",30,"No","No","No","No","Pulmonary",,"new case","suspected","positive","No","Yes","No","No","No","No","No",,"Not performed","Not performed","Not performed","Not performed","Not performed",,,"Not performed",,,"not performed","not performed","ignored","Unfavorable","15 to 59 years",0,0,0,0,,,
1013,2016,355030,"M","Not white","ignored",31,"No","No","No","No","Pulmonary",,"new case","Other pathology","positive","Yes","Yes","No","No","No","No","No",,"negative","Not performed","Not performed","Not performed","Not performed","Not performed","Not performed","negative","not performed","not performed","not performed","not performed","ignored","Unfavorable","15 to 59 years",0,0,0,0,0,0,0
1014,2016,355030,"M","White","> 8 years",31,"No","No","No","No","Pulmonary",,"new case","suspected","positive","No","Yes","Yes","No","No","Yes","No",,"negative","negative","Not performed","Not performed","Not performed","Not performed",,"Not performed","not performed","not performed","not performed","not performed","Yes","Unfavorable","15 to 59 years",1,0,0,0,0,,
1015,2016,355030,"M","Not white","> 8 years",32,"No","No","No","No","Pulmonary",,"new case","suspected","positive",,"Yes","Yes","No","No","Yes","Yes",,"Not performed","Not performed","Not performed","Not performed","Not performed",,,"negative","No detectÃ¡ve","Not detectable","not performed","not performed","ignored","Unfavorable","15 to 59 years",0,0,0,0,,,
1016,2016,355030,"M","Not white","> 8 years",37,"No","No","No","No","Pulmonary",,"new case","not performed","positive",,"Yes","No","No","No","Yes","No",,"Positive","Not performed","Not performed","Not performed","Not performed","Not performed",,"In progress","Detectable result sensitive to Rifampicin ","Detectable","not performed","not performed","ignored","Unfavorable","15 to 59 years",0,0,0,0,0…
1017,2016,355030,"M","White","> 8 years",38,"No","No","No","No","Pulmonaryy + Extrapulmonaryyy","Gang. Perif.","new case","suspected","positive","Yes","Yes","No","No","No","No","No",,"negative","Not performed","Not performed","Not performed","Not performed","Not performed","negative","Not performed",,,"not performed","not performed","ignored","Unfavorable","15 to 59 years",0,0,0,0,0,1,1
1018,2016,355030,"M","ignored","> 8 years",43,"No","No","No","No","Extrapulmonaryy","Gang. Perif.","new case","Normal","positive",,"Yes","No","No","No","No","No",,"negative","Not performed","Not performed","Not performed","Not performed","Not performed","Not performed","negative",,,"not performed","not performed","No","Unfavorable","15 to 59 years",0,0,0,0,0,0,0
1019,2016,355030,"M","Not white","1 to 8 years",44,"No","No","No","No","Pulmonary",,"new case","suspected","positive","No","Yes","No","No","No","No","No",,"Positive",,,,,,,"Positive","not performed","not performed","not performed","not performed","ignored","Unfavorable","15 to 59 years",,,,,,,
1020,2016,355030,"M","Not white","1 to 8 years",45,"No","No","No","No","Extrapulmonaryy","Gang. Perif.","new case","not performed","positive","Yes","Yes","No","No","No","No","No",,"Not performed","Not performed","Not performed","Not performed",,,,"Not performed","Detectable result sensitive to Rifampicin ","Detectable","not performed","not performed","ignored","Unfavorable","15 to 59 years",0,0,0…
1021,2016,355030,"M","White","1 to 8 years",48,"No","No","No","No","Extrapulmonaryy","Gang. Perif.","new case","not performed","positive","ignored","Yes","No","No","No","No","No",,"negative","Not performed","Not performed","Not performed","Not performed","Not performed",,"Not performed","not performed","not performed","not performed","not performed","ignored","Unfavorable","15 to 59 years",0,0,0,…
1022,2016,355030,"M","White","> 8 years",49,"No","No","No","No","Pulmonary",,"new case","not performed","positive",,"No","No","No","No","No","No",,"Not performed","Not performed","Not performed","Not performed","Not performed","Not performed","Not performed","Not performed",,,"not performed","not performed","ignored","Unfavorable","15 to 59 years",0,0,0,0,0,0,0
1023,2016,355030,"M","White","> 8 years",55,"No","No","No","No","Pulmonary",,"new case","not performed","positive",,"Yes","No","No","No","Yes","No",,"negative","Not performed","Not performed","Not performed","Not performed","Not performed",,"Not performed",,,"not performed","not performed","ignored","Unfavorable","15 to 59 years",0,0,0,0,0,,
1024,2016,355030,"M","Not white","> 8 years",56,"No","No","No","No","Pulmonary",,"new case","suspected","positive",,"Yes","No","No","No","No","No",,"negative","Not performed","Not performed","Not performed","Not performed","Not performed",,"negative","not performed","not performed","not performed","not performed","ignored","Unfavorable","15 to 59 years",0,0,0,0,0,,
1025,2016,355030,"M","ignored","ignored",59,"No","No","No","No","Pulmonary",,"new case","suspected","positive",,"Yes","Yes","No","No","Yes","No",,"Positive","Positive","Not performed","Not performed","Not performed","Not performed","Not performed","Not performed","Detectable result sensitive to Rifampicin ","Detectable","not performed","not performed","No","Unfavorable","15 to 59 years",1,0,0,0,0…
1026,2016,355030,"F","White","1 to 8 years",41,"No","No","No","No","Pulmonary",,"Recurrence","suspected","positive",,"Yes","Yes","No","No","Yes","No",,"negative","negative","Not performed","Not performed","Not performed",,,"Positive","No detectÃ¡ve","Not detectable","not performed","not performed","No","Unfavorable","15 to 59 years",1,0,0,0,,,
1027,2016,355030,"F","White","1 to 8 years",45,"No","No","No","No","Extrapulmonaryy","MeningoencefÃ¡lico","Recurrence","Normal","positive",,"Yes","No","No","No","No","No",,"Not performed","negative","negative",,,,,"Not performed",,,"not performed","not performed","ignored","Unfavorable","15 to 59 years",1,1,,,,,
1028,2016,355030,"F","White","ignored",52,"No","No","No","No","Pulmonary",,"Recurrence","suspected","positive",,"Yes","No","No","No","No","No",,"Not performed","Not performed","Not performed",,,,,"Not performed",,,"not performed","not performed","ignored","Unfavorable","15 to 59 years",0,0,,,,,
1029,2016,355030,"F","Not white","> 8 years",55,"No","No","No","No","Extrapulmonaryy","MeningoencefÃ¡lico","Recurrence","Normal","positive","Yes","Yes","No","No","No","No","No",,"Not performed","Not performed","Not performed","Not performed","Not performed",,,"Not performed","not performed","not performed","not performed","not performed","ignored","Unfavorable","15 to 59 years",0,0,0,0,,,
1030,2016,355030,"M","Not white","1 to 8 years",24,"No","No","No","No","Pulmonary",,"Recurrence","suspected","positive",,"Yes","No","No","No","No","No",,"Positive","Not performed","Not performed","Not performed","Not performed","Not performed",,"Not performed","not performed","not performed","not performed","not performed","ignored","Unfavorable","15 to 59 years",0,0,0,0,0,,
1031,2016,355030,"M","Not white","> 8 years",30,"No","No","No","No","Extrapulmonaryy","Miliar","Recurrence","suspected","positive","Yes","Yes","No","No","No","No","No",,"negative","Not performed","Not performed","Not performed",,,,"negative","not performed","not performed","not performed","not performed","ignored","Unfavorable","15 to 59 years",0,0,0,,,,
1032,2016,355030,"M","Not white","1 to 8 years",30,"No","No","No","No","Pulmonary",,"Recurrence","suspected","positive",,"Yes","No","No","No","No","No",,"Not performed","Not performed","negative","Not performed","Not performed","negative",,"Positive","not performed","not performed","not performed","not performed","No","Unfavorable","15 to 59 years",0,1,0,0,1,,
1033,2016,355030,"M","White","1 to 8 years",39,"No","No","No","No","Pulmonary",,"Recurrence","suspected","positive","Yes","Yes","No","No","No","Yes","Yes",,"Positive","negative","Not performed","Not performed","Not performed",,,"Not performed","not performed","not performed","not performed","not performed","ignored","Unfavorable","15 to 59 years",1,0,0,0,,,
1034,2016,355030,"M","White","1 to 8 years",40,"No","No","No","No","Pulmonary",,"Recurrence","not performed","positive",,"Yes","Yes","No","No","Yes","No",,"negative","negative","Not performed","Not performed","Not performed",,,"negative","No detectÃ¡ve","Not detectable","not performed","not performed","No","Unfavorable","15 to 59 years",1,0,0,0,,,
1035,2016,355030,"M","White","1 to 8 years",48,"No","No","No","No","Pulmonary",,"Recurrence","Normal","positive",,"Yes","No","No","No","No","No",,"Positive",,,,,,,"Positive","not performed","not performed","not performed","not performed","ignored","Unfavorable","15 to 59 years",,,,,,,
1036,2016,355030,"F","Not white","> 8 years",31,"No","No","No","No","Pulmonary",,"Ruturn after loss to follow up","not performed","positive","Yes","Yes","No","No","No","Yes","No",,"Positive","negative","Not performed","Not performed",,,,"Not performed","not performed","not performed","not performed","not performed","ignored","Unfavorable","15 to 59 years",1,0,0,,,,
1037,2016,355030,"F","Not white","1 to 8 years",33,"No","No","No","No","Pulmonary",,"Ruturn after loss to follow up","suspected","positive","ignored","Yes","No","No","No","Yes","No",,"Positive","negative","Not performed","Not performed","Not performed",,,"Positive","Detectable result sensitive to Rifampicin ","Detectable","not performed","not performed","No","Unfavorable","15 to 59 years",1,0,0,0…
1038,2016,355030,"F","Not white","1 to 8 years",34,"No","No","No","No","Extrapulmonaryy","Gang. Perif.","Ruturn after loss to follow up","not performed","positive",,"Yes","No","No","No","Yes","Yes",,"Not performed","Not performed","Not performed","Not performed","Not performed","Not performed",,"Not performed",,,"not performed","not performed","ignored","Unfavorable","15 to 59 years",0,0,0,0,0,,
1039,2016,355030,"F","White","1 to 8 years",45,"No","No","No","No","Extrapulmonaryy","MeningoencefÃ¡lico","Ruturn after loss to follow up","Other pathology","positive","No","Yes","No","No","No","No","No",,"Not performed",,,,,,,"Not performed",,,"not performed","not performed","ignored","Unfavorable","15 to 59 years",,,,,,,
1040,2016,355030,"M","Not white","> 8 years",23,"No","No","No","Yes","Extrapulmonaryy","Pleural","Ruturn after loss to follow up","not performed","positive",,"Yes","No","No","No","No","No",,"Not performed","Not performed","Not performed",,,,,"Not performed","not performed","not performed","not performed","not performed","ignored","Unfavorable","15 to 59 years",0,0,,,,,
1041,2016,355030,"M","White","> 8 years",28,"No","No","No","No","Pulmonary",,"Ruturn after loss to follow up","suspected","positive",,"Yes","No","No","No","No","No",,"Positive","Not performed","Not performed",,,,,"Not performed","not performed","not performed","not performed","not performed","ignored","Unfavorable","15 to 59 years",0,0,,,,,
1042,2016,355030,"M","White","> 8 years",29,"No","No","No","No","Pulmonary",,"Ruturn after loss to follow up","suspected","positive",,"Yes","No","No","No","No","No",,"Not performed","Not performed",,,,,,"Not performed","not performed","not performed","not performed","not performed","No","Unfavorable","15 to 59 years",0,,,,,,
1043,2016,355030,"M","White","1 to 8 years",29,"No","No","No","No","Pulmonary",,"Ruturn after loss to follow up","not performed","positive",,"Yes","No","No","No","Yes","No",,"Not performed","Not performed",,,,,,"Not performed","not performed","not performed","not performed","not performed","No","Unfavorable","15 to 59 years",0,,,,,,
1044,2016,355030,"M","White","> 8 years",30,"No","No","No","No","Pulmonary",,"Ruturn after loss to follow up","not performed","positive",,"Yes","No","No","Yes","Yes","No",,"negative",,,,"negative","negative",,"Not performed","not performed","not performed","not performed","not performed","ignored","Unfavorable","15 to 59 years",,,,1,1,,
1045,2016,355030,"M","Not white","> 8 years",34,"No","No","No","No","Pulmonaryy + Extrapulmonaryyy","Other","Ruturn after loss to follow up","suspected","positive","Yes","Yes","No","No","No","Yes","No",,"negative","Not performed","Not performed","negative","Not performed","Not performed","Not performed","negative","not performed","not performed","not performed","not performed","No","Unfavorable",…
1046,2016,355030,"M","White","> 8 years",36,"No","No","No","No","Extrapulmonaryy","MeningoencefÃ¡lico","Ruturn after loss to follow up","Other pathology","positive","Yes","Yes","No","No","No","No","No",,"Not performed","Not performed","Not performed","Not performed",,,,"Not performed","not performed","not performed","not performed","not performed","ignored","Unfavorable","15 to 59 years",0,0,0,,,,
1047,2016,355030,"M","Not white","1 to 8 years",38,"No","No","No","No","Pulmonary",,"Ruturn after loss to follow up","not performed","positive",,"Yes","No","No","No","No","No",,"negative","Not performed","Not performed",,,,,"negative","not performed","not performed","not performed","not performed","ignored","Unfavorable","15 to 59 years",0,0,,,,,
1048,2017,355030,"M","Not white","1 to 8 years",39,"No","No","No","No","Pulmonary",,"Ruturn after loss to follow up","not performed","positive","ignored","Yes","Yes","No","No","Yes","No",,"Not performed","Not performed","Not performed",,,,,"Not performed","not performed","not performed","not performed","not performed","ignored","Unfavorable","15 to 59 years",0,0,,,,,
1049,2016,355030,"M","Not white","> 8 years",39,"No","No","No","No","Pulmonary",,"Ruturn after loss to follow up","Other pathology","positive",,"Yes","No","No","No","No","No",,"negative","Not performed","Not performed","Not performed",,,,"Positive","Detectable result sensitive to Rifampicin ","Detectable","not performed","not performed","No","Unfavorable","15 to 59 years",0,0,0,,,,
1050,2016,355030,"M","ignored","1 to 8 years",41,"No","No","No",,"Extrapulmonaryy","MeningoencefÃ¡lico","Ruturn after loss to follow up","Normal","positive","Yes","Yes","No","No","No","Yes","No",,"negative","Not performed","Not performed","Not performed","negative","Not performed","Not performed","Not performed","not performed","not performed","not performed","not performed","No","Unfavorable","1…
1051,2016,355030,"M","Not white","> 8 years",41,"No","No","No","No","Pulmonary",,"Ruturn after loss to follow up","not performed","positive",,"Yes","No","No","No","No","No",,"Not performed","Not performed","Not performed","Not performed","Not performed","Not performed","Not performed","negative","No detectÃ¡ve","Not detectable","not performed","not performed","ignored","Unfavorable","15 to 59 yea…
1052,2016,355030,"M","Not white","1 to 8 years",43,"No","No","No","No","Extrapulmonaryy","Pleural","Ruturn after loss to follow up","Other pathology","positive","Yes","Yes","No","No","No","No","Yes",,"negative","Not performed","negative","Not performed","negative","Not performed",,"negative","No detectÃ¡ve","Not detectable","not performed","not performed","No","Unfavorable","15 to 59 years",0,1,0…
[truncated: 3,110 more rows]

## Sheet: POPRUA_inferencial
NU_ANO,"ID_MUNIC_A","CS_SEXO","CS_RACA","CS_ESCOL_N","NU_IDADE_N","POP_RUA","POP_LIBER","POP_SAUDE","POP_IMIG","FORMA","EXTRAPU1_N","TRATAMENTO","RAIOX_TORA","HIV","ANT_RETRO","AGRAVAIDS","AGRAVALCOO","AGRAVDIABE","AGRAVDOENC","AGRAVDROGA","AGRAVTABAC","AGRAVOther","BACILOSC_E","BACILOSC_1","BACILOSC_2","BACILOSC_3","BACILOSC_4","BACILOSC_5","BACILOSC_6","CULTURA_ES","TEST_MOLEC","TEST_MOLEC - Tr…
[truncated: 996 more rows]
